# Supplementary material for: Poly[(μ-2-hy­droxy-3,5-dinitro­benzoato)rubidium]
Source: Acta Crystallogr Sect E Struct Rep Online. 2011 Mar 15;67(Pt 4):m454. doi: 10.1107/S1600536811008476 (PMC3100035; doi:10.1107/S1600536811008476)
Supplement: Supplementary file 1 [file e-67-0m454-sup1.cif]

##############################################################################
###                                                                        ###
###        Electronic paper (Acta Crystallographica Section E)             ###
###                                                                        ###
##############################################################################
#                                                                            #
# This CIF contains the data in a paper accepted for publication in Acta     #
# Crystallographica Section E. It conforms to the requirements of Notes      #
# for Authors for Section E, and has been peer reviewed under the auspices   #
# of the IUCr Commission on Journals.                                        #
#                                                                            #
# Full details of the Crystallographic Information File format               #
# are given in the paper "The Crystallographic Information File (CIF):       #
# a New Standard Archive File for Crystallography" by S. R. Hall, F. H.      #
# Allen and I. D. Brown [Acta Cryst. (1991), A47, 655-685].                  #
#                                                                            #
# The current version of the core CIF dictionary is obtainable from          #
# ftp://ftp.iucr.org/pub/cif_core.dic. The current version number is 2.4.    #
#                                                                            #
# Software is freely available for graphical display of the structure(s) in  #
# this CIF.  For information consult the CIF home page http://www.iucr.org/  #
# cif/home.html                                                              #
#                                                                            #
# This file may be used for bona fide research purposes within the           #
# scientific community so long as proper attribution is given to the journal # 
# article from which it was obtained.                                        #
#                                                                            #
##############################################################################
                                             
data_I
_audit_creation_method     SHELXL-97
_chemical_name_systematic
;
Poly[(\m-2-hydroxy-3,5-dinitrobenzoato)rubidium]
;
_chemical_name_common     ?
_chemical_formula_moiety     'C7 H3 N2 O7 Rb'
_chemical_formula_sum     'C7 H3 N2 O7 Rb'
_chemical_formula_iupac     '[Rb (C7 H3 N2 O7)]'
_chemical_formula_weight     312.58
_chemical_melting_point     ?
_symmetry_cell_setting     monoclinic
_symmetry_space_group_name_H-M     'P 21/c'
_symmetry_space_group_name_Hall     '-P 2ybc'
loop_
    _symmetry_equiv_pos_as_xyz
    'x, y, z'
    '-x, y+1/2, -z+1/2'
    '-x, -y, -z'
    'x, -y-1/2, z-1/2'
_cell_length_a     7.5957(15)
_cell_length_b     7.2971(15)
_cell_length_c     17.036(3)
_cell_angle_alpha     90.00
_cell_angle_beta     95.10(3)
_cell_angle_gamma     90.00
_cell_volume     940.5(3)
_cell_formula_units_Z     4
_cell_measurement_reflns_used     3447
_cell_measurement_theta_min     3.04
_cell_measurement_theta_max     25.35
_cell_measurement_temperature     293(2)
_exptl_crystal_description     'Block'
_exptl_crystal_colour     'Yellow'
_exptl_crystal_size_max     0.64
_exptl_crystal_size_mid     0.60
_exptl_crystal_size_min     0.20
_exptl_crystal_density_diffrn     2.208
_exptl_crystal_density_meas     ?
_exptl_crystal_density_method     'not measured'
_exptl_crystal_F_000     608
_exptl_absorpt_coefficient_mu     5.295
_exptl_absorpt_correction_type     multi-scan
_exptl_absorpt_process_details     '(SADABS; Sheldrick, 1996)'
_exptl_absorpt_correction_T_min     0.219
_exptl_absorpt_correction_T_max     0.548
_exptl_special_details
;
;
_diffrn_ambient_temperature     293(2)
_diffrn_radiation_type     MoK\a
_diffrn_radiation_wavelength     0.71073
_diffrn_radiation_source     'fine-focus sealed tube'
_diffrn_radiation_monochromator     graphite
_diffrn_measurement_device_type     'Bruker SMART CCD'
_diffrn_measurement_method     '\f and \w'
_diffrn_detector_area_resol_mean     ?
_diffrn_reflns_number     8781
_diffrn_reflns_av_R_equivalents     0.0652
_diffrn_reflns_av_sigmaI/netI     0.0451
_diffrn_reflns_theta_min     3.04
_diffrn_reflns_theta_max     25.35
_diffrn_reflns_theta_full     25.35
_diffrn_measured_fraction_theta_max     0.999
_diffrn_measured_fraction_theta_full     0.999
_diffrn_reflns_limit_h_min     -9
_diffrn_reflns_limit_h_max     9
_diffrn_reflns_limit_k_min     -7
_diffrn_reflns_limit_k_max     8
_diffrn_reflns_limit_l_min     -18
_diffrn_reflns_limit_l_max     20
_diffrn_standards_number     2
_diffrn_standards_interval_count     460
_diffrn_standards_interval_time     ?
_diffrn_standards_decay_%     0
_refine_special_details
;
Refinement of <i>F</i>^2^ against ALL reflections. The weighted <i>R</i>-factor
<i>wR</i> and goodness of fit <i>S</i> are based on <i>F</i>^2^, conventional
<i>R</i>-factors <i>R</i> are based on <i>F</i>, with <i>F</i> set to zero for
negative <i>F</i>^2^. The threshold expression of <i>F</i>^2^ >
\s(<i>F</i>^2^) is used only for calculating <i>R</i>-factors(gt) <i>etc</i>.
and is not relevant to the choice of reflections for refinement.
<i>R</i>-factors based on <i>F</i>^2^ are statistically about twice as large
as those based on <i>F</i>, and <i>R</i>- factors based on ALL data will be
even larger.
;
_reflns_number_total     1715
_reflns_number_gt     1548
_reflns_threshold_expression     I>2sigma(I)
_refine_ls_structure_factor_coef     Fsqd
_refine_ls_matrix_type     full
_refine_ls_R_factor_all     0.0494
_refine_ls_R_factor_gt     0.0437
_refine_ls_wR_factor_gt     0.1037
_refine_ls_wR_factor_ref     0.1074
_refine_ls_goodness_of_fit_ref     1.067
_refine_ls_restrained_S_all     1.067
_refine_ls_number_reflns     1715
_refine_ls_number_parameters     154
_refine_ls_number_restraints     0
_refine_ls_hydrogen_treatment     constr
_refine_ls_weighting_scheme     calc
_refine_ls_weighting_details
                 'calc w=1/[\s^2^(Fo^2^)+(0.0621P)^2^] where P=(Fo^2^+2Fc^2^)/3'
_atom_sites_solution_hydrogens     geom
_atom_sites_solution_primary     direct
_atom_sites_solution_secondary     difmap
_refine_ls_shift/su_max     0.001
_refine_ls_shift/su_mean     0.000
_refine_diff_density_max     0.590
_refine_diff_density_min     -1.283
_refine_ls_extinction_method     none
_refine_ls_extinction_coef     ?
loop_
    _atom_type_symbol
    _atom_type_description
    _atom_type_scat_dispersion_real
    _atom_type_scat_dispersion_imag
    _atom_type_scat_source
    'C' 'C' 0.0033 0.0016
                         'International Tables Vol C Tables 4.2.6.8 and 6.1.1.4'
    'H' 'H' 0.0000 0.0000
                         'International Tables Vol C Tables 4.2.6.8 and 6.1.1.4'
    'O' 'O' 0.0106 0.0060
                         'International Tables Vol C Tables 4.2.6.8 and 6.1.1.4'
    'N' 'N' 0.0061 0.0033
                         'International Tables Vol C Tables 4.2.6.8 and 6.1.1.4'
    'Rb' 'Rb' -0.9393 2.9676
                         'International Tables Vol C Tables 4.2.6.8 and 6.1.1.4'
_computing_data_collection     'SMART (Bruker, 2002)'
_computing_cell_refinement     'SAINT (Bruker, 2002)'
_computing_data_reduction     'SAINT(Bruker, 2002)'
_computing_structure_solution     'SHELXS97 (Sheldrick, 2008)'
_computing_structure_refinement     'SHELXL97 (Sheldrick, 2008)'
_computing_molecular_graphics     'SHELXTL (Sheldrick, 2008)'
_computing_publication_material     'SHELXTL (Sheldrick, 2008)'
loop_
    _atom_site_type_symbol
    _atom_site_label
    _atom_site_fract_x
    _atom_site_fract_y
    _atom_site_fract_z
    _atom_site_U_iso_or_equiv
    _atom_site_adp_type
    _atom_site_calc_flag
    _atom_site_refinement_flags
    _atom_site_occupancy
    _atom_site_disorder_assembly
    _atom_site_disorder_group
    Rb Rb1 1.61252(5) 1.14921(5) 0.20167(2) 0.0369(2) Uani d . 1 . .
    C C1 1.2759(5) 0.8926(5) 0.1057(2) 0.0273(8) Uani d . 1 . .
    C C2 1.1105(5) 0.8137(5) 0.0645(2) 0.0242(8) Uani d . 1 . .
    C C3 1.0990(5) 0.7877(5) -0.0199(2) 0.0241(8) Uani d . 1 . .
    C C4 0.9370(5) 0.7063(5) -0.0527(2) 0.0247(8) Uani d . 1 . .
    C C5 0.8025(5) 0.6593(4) -0.0081(2) 0.0251(8) Uani d . 1 . .
    H H5 0.6998 0.6056 -0.0314 0.030 Uiso calc R 1 . .
    C C6 0.8215(5) 0.6929(5) 0.0721(2) 0.0248(8) Uani d . 1 . .
    C C7 0.9735(5) 0.7708(5) 0.1085(2) 0.0240(8) Uani d . 1 . .
    H H7 0.9826 0.7939 0.1624 0.029 Uiso calc R 1 . .
    N N1 0.9095(5) 0.6663(4) -0.13724(19) 0.0310(8) Uani d . 1 . .
    N N2 0.6787(5) 0.6448(4) 0.1190(2) 0.0335(8) Uani d . 1 . .
    O O1 1.2938(4) 0.9117(4) 0.17699(15) 0.0361(7) Uani d . 1 . .
    O O2 1.3980(3) 0.9418(4) 0.06105(15) 0.0377(7) Uani d . 1 . .
    O O3 1.0271(5) 0.6878(6) -0.17888(19) 0.0680(11) Uani d . 1 . .
    O O4 0.7641(5) 0.6080(5) -0.16227(18) 0.0562(9) Uani d . 1 . .
    O O5 0.5666(4) 0.5376(5) 0.09310(19) 0.0554(9) Uani d . 1 . .
    O O6 0.6775(4) 0.7154(5) 0.18481(17) 0.0500(8) Uani d . 1 . .
    O O7 1.2245(4) 0.8369(4) -0.05933(16) 0.0356(7) Uani d . 1 . .
    H H7A 1.3073 0.8813 -0.0282 0.053 Uiso d R 1 . .
loop_
    _atom_site_aniso_label
    _atom_site_aniso_U_11
    _atom_site_aniso_U_22
    _atom_site_aniso_U_33
    _atom_site_aniso_U_12
    _atom_site_aniso_U_13
    _atom_site_aniso_U_23
    Rb1 0.0346(3) 0.0485(3) 0.0288(3) -0.01148(17) 0.0097(2) -0.00679(15)
    C1 0.022(2) 0.0290(18) 0.031(2) -0.0011(16) 0.0012(16) 0.0035(15)
    C2 0.023(2) 0.0228(17) 0.027(2) -0.0013(15) 0.0019(16) 0.0008(14)
    C3 0.025(2) 0.0243(17) 0.0238(18) 0.0021(16) 0.0059(15) 0.0050(15)
    C4 0.031(2) 0.0272(18) 0.0160(17) 0.0016(16) 0.0020(15) 0.0024(14)
    C5 0.020(2) 0.0239(18) 0.031(2) -0.0034(14) -0.0018(16) 0.0013(14)
    C6 0.021(2) 0.0265(17) 0.028(2) -0.0020(15) 0.0036(15) 0.0017(15)
    C7 0.027(2) 0.0227(17) 0.0233(17) -0.0006(15) 0.0049(15) 0.0017(14)
    N1 0.032(2) 0.0367(19) 0.0237(17) -0.0022(14) 0.0004(16) 0.0025(13)
    N2 0.026(2) 0.042(2) 0.033(2) -0.0057(15) 0.0073(16) 0.0027(14)
    O1 0.0316(16) 0.0488(17) 0.0275(15) -0.0104(14) 0.0005(12) -0.0017(12)
    O2 0.0226(14) 0.0557(18) 0.0351(15) -0.0144(14) 0.0048(11) 0.0052(13)
    O3 0.042(2) 0.136(4) 0.0265(17) -0.015(2) 0.0110(16) -0.0129(18)
    O4 0.054(2) 0.086(2) 0.0274(16) -0.0344(19) -0.0043(15) -0.0013(15)
    O5 0.0378(18) 0.070(2) 0.060(2) -0.0309(17) 0.0149(15) -0.0087(17)
    O6 0.0384(19) 0.086(2) 0.0284(16) -0.0061(17) 0.0174(13) -0.0040(16)
    O7 0.0283(17) 0.0526(18) 0.0267(15) -0.0122(12) 0.0067(12) 0.0018(11)
_geom_special_details
;
All e.s.d.'s (except the e.s.d. in the dihedral angle between two l.s. planes)
are estimated using the full covariance matrix. The cell e.s.d.'s are taken
into account individually in the estimation of e.s.d.'s in distances, angles
and torsion angles; correlations between e.s.d.'s in cell parameters are only
used when they are defined by crystal symmetry. An approximate (isotropic)
treatment of cell e.s.d.'s is used for estimating e.s.d.'s involving l.s.
planes.
;
loop_
    _geom_bond_atom_site_label_1
    _geom_bond_atom_site_label_2
    _geom_bond_site_symmetry_2
    _geom_bond_distance
    _geom_bond_publ_flag
    Rb1 O7 3_875 2.821(3) ?
    Rb1 O1 2_855 2.861(3) ?
    Rb1 O1 . 2.977(3) ?
    Rb1 O3 3_875 3.041(4) ?
    Rb1 O6 2_755 3.096(3) ?
    Rb1 O4 4_676 3.122(3) ?
    Rb1 O2 . 3.161(3) ?
    Rb1 O6 1_655 3.221(4) ?
    Rb1 O4 3_775 3.381(4) ?
    Rb1 O5 1_665 3.385(4) ?
    C1 O1 . 1.218(4) ?
    C1 O2 . 1.301(5) ?
    C1 C2 . 1.498(5) ?
    C2 C7 . 1.371(5) ?
    C2 C3 . 1.446(5) ?
    C3 O7 . 1.266(5) ?
    C3 C4 . 1.434(5) ?
    C4 C5 . 1.370(5) ?
    C4 N1 . 1.465(5) ?
    C5 C6 . 1.383(5) ?
    C5 H5 . 0.9300 ?
    C6 C7 . 1.383(5) ?
    C6 N2 . 1.447(5) ?
    C7 H7 . 0.9300 ?
    N1 O3 . 1.199(5) ?
    N1 O4 . 1.224(4) ?
    N2 O5 . 1.210(4) ?
    N2 O6 . 1.234(4) ?
    O1 Rb1 2_845 2.861(3) ?
    O3 Rb1 3_875 3.041(4) ?
    O4 Rb1 4_475 3.122(3) ?
    O4 Rb1 3_775 3.381(4) ?
    O5 Rb1 1_445 3.385(4) ?
    O6 Rb1 2_745 3.096(3) ?
    O6 Rb1 1_455 3.221(4) ?
    O7 Rb1 3_875 2.821(3) ?
    O7 H7A . 0.8500 ?
loop_
    _geom_angle_atom_site_label_1
    _geom_angle_atom_site_label_2
    _geom_angle_atom_site_label_3
    _geom_angle_site_symmetry_1
    _geom_angle_site_symmetry_3
    _geom_angle
    _geom_angle_publ_flag
    O7 Rb1 O1 3_875 2_855 119.80(8) ?
    O7 Rb1 O1 3_875 . 108.25(8) ?
    O1 Rb1 O1 2_855 . 129.70(4) ?
    O7 Rb1 O3 3_875 3_875 53.65(9) ?
    O1 Rb1 O3 2_855 3_875 70.22(9) ?
    O1 Rb1 O3 . 3_875 160.00(9) ?
    O7 Rb1 O6 3_875 2_755 157.29(9) ?
    O1 Rb1 O6 2_855 2_755 65.76(9) ?
    O1 Rb1 O6 . 2_755 64.16(8) ?
    O3 Rb1 O6 3_875 2_755 135.84(10) ?
    O7 Rb1 O4 3_875 4_676 119.92(9) ?
    O1 Rb1 O4 2_855 4_676 79.29(9) ?
    O1 Rb1 O4 . 4_676 89.80(9) ?
    O3 Rb1 O4 3_875 4_676 93.04(11) ?
    O6 Rb1 O4 2_755 4_676 82.29(9) ?
    O7 Rb1 O2 3_875 . 66.53(7) ?
    O1 Rb1 O2 2_855 . 161.17(8) ?
    O1 Rb1 O2 . . 41.94(7) ?
    O3 Rb1 O2 3_875 . 119.98(8) ?
    O6 Rb1 O2 2_755 . 101.58(8) ?
    O4 Rb1 O2 4_676 . 113.97(9) ?
    O7 Rb1 O6 3_875 1_655 82.90(7) ?
    O1 Rb1 O6 2_855 1_655 133.80(8) ?
    O1 Rb1 O6 . 1_655 62.88(8) ?
    O3 Rb1 O6 3_875 1_655 103.08(10) ?
    O6 Rb1 O6 2_755 1_655 109.40(9) ?
    O4 Rb1 O6 4_676 1_655 54.97(8) ?
    O2 Rb1 O6 . 1_655 62.26(8) ?
    O7 Rb1 O4 3_875 3_775 103.81(8) ?
    O1 Rb1 O4 2_855 3_775 86.82(8) ?
    O1 Rb1 O4 . 3_775 67.29(9) ?
    O3 Rb1 O4 3_875 3_775 121.68(10) ?
    O6 Rb1 O4 2_755 3_775 53.55(8) ?
    O4 Rb1 O4 4_676 3_775 135.41(5) ?
    O2 Rb1 O4 . 3_775 74.36(8) ?
    O6 Rb1 O4 1_655 3_775 129.12(8) ?
    O7 Rb1 O5 3_875 1_665 62.09(8) ?
    O1 Rb1 O5 2_855 1_665 80.87(8) ?
    O1 Rb1 O5 . 1_665 111.55(8) ?
    O3 Rb1 O5 3_875 1_665 69.70(10) ?
    O6 Rb1 O5 2_755 1_665 99.57(8) ?
    O4 Rb1 O5 4_676 1_665 157.25(9) ?
    O2 Rb1 O5 . 1_665 88.03(8) ?
    O6 Rb1 O5 1_655 1_665 141.57(7) ?
    O4 Rb1 O5 3_775 1_665 53.74(8) ?
    O1 C1 O2 . . 122.0(3) ?
    O1 C1 C2 . . 121.7(3) ?
    O2 C1 C2 . . 116.4(3) ?
    C7 C2 C3 . . 122.1(3) ?
    C7 C2 C1 . . 118.5(3) ?
    C3 C2 C1 . . 119.4(3) ?
    O7 C3 C4 . . 124.8(3) ?
    O7 C3 C2 . . 120.6(3) ?
    C4 C3 C2 . . 114.6(3) ?
    C5 C4 C3 . . 122.9(3) ?
    C5 C4 N1 . . 116.5(3) ?
    C3 C4 N1 . . 120.6(3) ?
    C4 C5 C6 . . 119.1(3) ?
    C4 C5 H5 . . 120.4 ?
    C6 C5 H5 . . 120.4 ?
    C5 C6 C7 . . 121.7(4) ?
    C5 C6 N2 . . 119.0(3) ?
    C7 C6 N2 . . 119.2(3) ?
    C2 C7 C6 . . 119.5(3) ?
    C2 C7 H7 . . 120.3 ?
    C6 C7 H7 . . 120.3 ?
    O3 N1 O4 . . 122.4(3) ?
    O3 N1 C4 . . 120.4(3) ?
    O4 N1 C4 . . 117.2(3) ?
    O5 N2 O6 . . 122.6(3) ?
    O5 N2 C6 . . 119.5(3) ?
    O6 N2 C6 . . 117.9(3) ?
    C1 O1 Rb1 . 2_845 130.0(3) ?
    C1 O1 Rb1 . . 103.0(2) ?
    Rb1 O1 Rb1 2_845 . 98.09(8) ?
    C1 O2 Rb1 . . 92.0(2) ?
    N1 O3 Rb1 . 3_875 148.5(3) ?
    N1 O4 Rb1 . 4_475 136.8(3) ?
    N1 O4 Rb1 . 3_775 127.5(3) ?
    Rb1 O4 Rb1 4_475 3_775 85.29(8) ?
    N2 O5 Rb1 . 1_445 107.8(3) ?
    N2 O6 Rb1 . 2_745 124.4(2) ?
    N2 O6 Rb1 . 1_455 120.3(2) ?
    Rb1 O6 Rb1 2_745 1_455 88.53(8) ?
    C3 O7 Rb1 . 3_875 151.1(2) ?
    C3 O7 H7A . . 109.0 ?
    Rb1 O7 H7A 3_875 . 99.6 ?
loop_
    _geom_hbond_atom_site_label_D
    _geom_hbond_atom_site_label_H
    _geom_hbond_atom_site_label_A
    _geom_hbond_site_symmetry_A
    _geom_hbond_distance_DH
    _geom_hbond_distance_HA
    _geom_hbond_distance_DA
    _geom_hbond_angle_DHA
    O7 H7A O2 . 0.85 1.67 2.459(4) 153
data_global
_journal_date_recd_electronic     2011-02-06
_journal_date_accepted     2011-03-06
_journal_name_full     'Acta Crystallographica, Section E'
_journal_year     2011
_journal_volume     67
_journal_issue      4
_journal_page_first     m454
_journal_page_last     m454
_journal_paper_category     QM
_journal_coeditor_code     OM2407
_publ_contact_author_name     'Prof. Meng Yan'
_publ_contact_author_address
;
      Chang'an University
      School of Environmental Engineering
      South Second Cycle Road 368#, Xi'an 710064
      Shannxi
      People's Republic of China
;
_publ_contact_author_email     'myancau@163.com'
_publ_contact_author_fax     '86 29 88382693'
_publ_contact_author_phone     '86 29 88383665'
_publ_section_title
;
Poly[(\m-2-hydroxy-3,5-dinitrobenzoato)rubidium]
;
loop_
    _publ_author_name
    _publ_author_address
    'Meng, Yan'
;     School of Environmental Engineering
      Chang'an University,
      South Second Cycle Road 368#, Xi'an 710064
      Shaanxi
      People's Republic of China
;
_publ_section_synopsis     .
