# Supplementary material for: Poly[(μ-2-hy­droxy-3,5-dinitro­benzoato)rubidium]
Source: Acta Crystallogr Sect E Struct Rep Online. 2011 Mar 15;67(Pt 4):m454. doi: 10.1107/S1600536811008476 (PMC3100035; doi:10.1107/S1600536811008476)
Supplement: Supplementary file 2 [file e-67-0m454-Isup2.hkl]

# 
# h,k,l, Fc-squared, Fo-squared, sigma(Fo-squared) and status flag 
# 
data_I
_shelx_title ' z in P2(1)/c' 
_shelx_refln_list_code          4 
_shelx_F_calc_maximum      255.68 
_exptl_crystal_F_000       608.00 
_reflns_d_resolution_high  0.8301 
 
loop_ 
 _symmetry_equiv_pos_as_xyz 
 'x, y, z' 
 '-x, y+1/2, -z+1/2' 
 '-x, -y, -z' 
 'x, -y-1/2, z-1/2' 
 
_cell_length_a     7.5957 
_cell_length_b     7.2971 
_cell_length_c    17.0363 
_cell_angle_alpha  90.000 
_cell_angle_beta   95.102 
_cell_angle_gamma  90.000 
 
_shelx_F_squared_multiplier     1.000 
 
loop_ 
 _refln_index_h 
 _refln_index_k 
 _refln_index_l 
 _refln_F_squared_calc 
 _refln_F_squared_meas 
 _refln_F_squared_sigma 
 _refln_observed_status 
   2   0   0      907.93      842.53     25.85 o 
   3   0   0     9971.38     8671.72    207.95 o 
   4   0   0     4412.06     4004.32     79.50 o 
   5   0   0     3673.16     3511.74    135.92 o 
   6   0   0     1628.75     1303.43    128.75 o 
   7   0   0       86.04       73.56     21.22 o 
   8   0   0      216.16      230.98     50.92 o 
   9   0   0      394.76      332.65     61.11 o 
   1   1   0     1194.81     1122.67     15.94 o 
   2   1   0     7780.83     6809.96    108.80 o 
   3   1   0     4697.91     4322.32     70.48 o 
   4   1   0      847.97      771.83     22.83 o 
   5   1   0       98.67      101.70     11.67 o 
   6   1   0      759.78      651.83     29.36 o 
   7   1   0     3664.75     4008.80    199.98 o 
   8   1   0      394.12      425.16     46.79 o 
   9   1   0       36.18       32.51     16.21 o 
   0   2   0    14554.80    14785.13    178.91 o 
   1   2   0     6291.13     6895.57    114.45 o 
   2   2   0      340.69      319.22     11.37 o 
   3   2   0      539.26      510.81     16.92 o 
   4   2   0      244.82      227.64     15.35 o 
   5   2   0       27.51       31.59      9.42 o 
   6   2   0        7.85       23.22      9.65 o 
   7   2   0      139.83      126.08     22.36 o 
   8   2   0        5.07       24.91     15.65 o 
   1   3   0     2248.15     2288.53     43.98 o 
   2   3   0     2965.32     2884.48     50.52 o 
   3   3   0      202.71      209.97     14.27 o 
   4   3   0      394.10      373.58     18.19 o 
   5   3   0      197.07      170.58     15.22 o 
   6   3   0      406.21      413.96     32.86 o 
   7   3   0       13.07        8.62     17.52 o 
   8   3   0      328.62      315.52     45.08 o 
   0   4   0     7224.19     8123.46    151.18 o 
   1   4   0     2750.93     2858.86     41.08 o 
   2   4   0     1545.26     1582.19     42.34 o 
   3   4   0      620.58      632.26     21.46 o 
   4   4   0      814.85      777.94     30.47 o 
   5   4   0      572.84      667.05     42.96 o 
   6   4   0      149.62      194.95     22.84 o 
   7   4   0      123.48      126.10     20.88 o 
   8   4   0      229.28      252.00     38.44 o 
   1   5   0      700.07      709.33     22.55 o 
   2   5   0     2520.79     2564.11     61.77 o 
   3   5   0     1705.95     1813.61     68.09 o 
   4   5   0      317.83      289.60     24.68 o 
   5   5   0       17.10       26.89     11.83 o 
   6   5   0      810.60      992.65    105.35 o 
   7   5   0      405.14      503.60     62.42 o 
   0   6   0     1908.81     2117.97     96.12 o 
   1   6   0      235.08      213.99     17.94 o 
   2   6   0       13.51       15.25      6.35 o 
   3   6   0        4.25       11.53      6.01 o 
   4   6   0     1092.75     1125.90     72.46 o 
   5   6   0      631.05      688.37     55.74 o 
   6   6   0      165.37      217.14     37.87 o 
   1   7   0        4.57        4.45      5.56 o 
   2   7   0       40.38       42.55     11.38 o 
   3   7   0      127.20      123.00     16.02 o 
   4   7   0       34.68       40.37     15.91 o 
   5   7   0        7.03       15.74     13.43 o 
   0   8   0       12.06       17.26      9.68 o 
   1   8   0      105.87       93.18     15.42 o 
   2   8   0       13.40       21.61      7.95 o 
   3   8   0      225.31      192.84     30.66 o 
  -9   1   1      253.33      233.46     36.12 o 
  -8   1   1      318.06      304.43     40.30 o 
  -7   1   1      973.13      992.14     76.97 o 
  -6   1   1     2862.79     2729.92     86.31 o 
  -5   1   1      582.72      564.98     23.86 o 
  -4   1   1       45.14       43.82      8.67 o 
  -3   1   1      207.59      173.03     11.62 o 
  -2   1   1       90.32       82.99      6.79 o 
  -1   1   1     1635.60     1427.66     18.17 o 
   0   1   1      262.44      297.60      8.28 o 
   1   1   1       78.93      101.04      5.16 o 
   2   1   1      847.66      667.27     14.96 o 
   3   1   1     3509.46     3119.67     69.44 o 
   4   1   1     1823.99     1706.47     43.21 o 
   5   1   1       37.00       30.09      7.53 o 
   6   1   1      791.62      705.45     37.88 o 
   7   1   1      741.87      697.35     55.25 o 
   8   1   1      247.91      260.12     36.83 o 
   9   1   1        9.18        9.92     43.52 o 
  -8   2   1      290.02      287.04     40.31 o 
  -7   2   1      857.98      863.65     64.91 o 
  -6   2   1       27.18       32.99     11.15 o 
  -5   2   1     3585.53     3388.64     73.24 o 
  -4   2   1     7838.25     7318.27    149.35 o 
  -3   2   1     2145.24     2077.77     39.99 o 
  -2   2   1       79.12       72.21      6.71 o 
  -1   2   1     1154.13     1242.79     21.62 o 
   0   2   1     2798.84     2871.60     44.27 o 
   1   2   1    65370.80    40078.39   1577.62 o 
   2   2   1     1160.39     1049.84     20.86 o 
   3   2   1      288.45      236.57     11.55 o 
   4   2   1     4884.73     4504.83     78.69 o 
   5   2   1     2904.33     2607.37     63.47 o 
   6   2   1      214.48      207.06     22.81 o 
   7   2   1        0.77       15.88     13.25 o 
   8   2   1      357.63      365.65     49.65 o 
  -8   3   1       13.82       30.53     21.75 o 
  -7   3   1     2554.21     3116.49    228.44 o 
  -6   3   1     3705.83     3717.63    227.22 o 
  -5   3   1      204.87      192.62     16.82 o 
  -4   3   1      442.81      455.91     19.45 o 
  -3   3   1     4731.13     4817.47     96.14 o 
  -2   3   1     5848.56     6018.12     93.09 o 
  -1   3   1     6163.80     6187.14     92.58 o 
   0   3   1      139.08      133.91      8.67 o 
   1   3   1      588.95      545.40     15.89 o 
   2   3   1     3196.77     3108.37     58.35 o 
   3   3   1     4652.34     4662.13     78.88 o 
   4   3   1     2014.85     2087.98     50.90 o 
   5   3   1       46.44       46.79      9.23 o 
   6   3   1      367.37      416.21     41.34 o 
   7   3   1     1384.01     1463.16     88.62 o 
   8   3   1      886.38     1036.16     99.96 o 
  -8   4   1       38.70       44.32     16.15 o 
  -7   4   1       16.04       13.97     19.02 o 
  -6   4   1        8.14       15.74     15.03 o 
  -5   4   1      265.70      292.64     25.02 o 
  -4   4   1      457.90      448.39     22.79 o 
  -3   4   1      746.01      748.42     27.67 o 
  -2   4   1        9.17       20.89      5.31 o 
  -1   4   1      558.77      529.47     15.53 o 
   0   4   1     2611.70     2863.10     39.86 o 
   1   4   1     7682.34     8229.76     91.27 o 
   2   4   1     3895.81     4242.04     98.48 o 
   3   4   1       80.83       86.54     10.62 o 
   4   4   1      698.91      720.26     30.63 o 
   5   4   1     1098.75     1208.56     83.34 o 
   6   4   1      276.56      278.84     35.73 o 
   7   4   1       68.64       90.77     21.78 o 
   8   4   1      268.53      276.92     38.57 o 
  -7   5   1        0.33       29.74     11.77 o 
  -6   5   1       24.42       39.21     18.06 o 
  -5   5   1      320.01      351.55     40.60 o 
  -4   5   1       32.18       25.68      8.57 o 
  -3   5   1       52.61       36.08      7.70 o 
  -2   5   1       30.14       39.10      8.29 o 
  -1   5   1       70.16       76.82      8.46 o 
   0   5   1       99.90      110.37     11.16 o 
   1   5   1       28.40       32.08      6.80 o 
   2   5   1       47.66       51.44      6.90 o 
   3   5   1       26.67       30.76      7.65 o 
   4   5   1        8.92       16.05      6.95 o 
   5   5   1       69.23       72.96     12.43 o 
   6   5   1      180.30      168.77     29.24 o 
   7   5   1        5.65       13.41     18.91 o 
  -6   6   1       28.03       26.06     14.22 o 
  -5   6   1      189.59      196.06     23.50 o 
  -4   6   1      381.61      438.24     41.19 o 
  -3   6   1       17.70       24.38      7.77 o 
  -2   6   1       19.87       30.83      9.11 o 
  -1   6   1      111.67      120.20     13.04 o 
   0   6   1      524.25      507.48     24.48 o 
   1   6   1      115.48      119.59     13.07 o 
   2   6   1      649.99      576.99     29.79 o 
   3   6   1     1108.77     1014.76     64.04 o 
   4   6   1      616.17      643.98     39.44 o 
   5   6   1      333.79      376.85     48.89 o 
   6   6   1       28.98       38.37     17.35 o 
  -5   7   1      291.73      386.58     49.01 o 
  -4   7   1       36.72       42.55     11.97 o 
  -3   7   1      313.88      316.79     28.08 o 
  -2   7   1      783.98      776.89     39.02 o 
  -1   7   1     1000.34      919.45     48.39 o 
   0   7   1        5.41       14.04      5.60 o 
   1   7   1      229.60      200.84     18.66 o 
   2   7   1      765.25      738.13     38.28 o 
   3   7   1      358.82      345.55     29.57 o 
   4   7   1       84.80       80.08     14.03 o 
   5   7   1        1.68       15.68     13.21 o 
  -3   8   1      250.62      221.32     40.10 o 
  -2   8   1       34.57       36.52      8.99 o 
  -1   8   1      108.91      110.90     21.48 o 
   0   8   1      688.53      619.52     56.59 o 
   1   8   1      465.84      471.59     45.49 o 
   2   8   1       76.37       56.37     14.00 o 
   3   8   1       77.86       58.02     13.47 o 
  -9   0   2      304.91      369.68     63.29 o 
  -8   0   2     1254.45     1341.42    141.31 o 
  -7   0   2      132.44      163.89     42.40 o 
  -6   0   2     1627.87     1455.08    104.65 o 
  -5   0   2      161.62      136.36     23.24 o 
  -4   0   2     5082.43     4855.60    131.46 o 
  -3   0   2    23473.61    21230.64    328.53 o 
  -2   0   2     6586.49     6333.09    105.29 o 
  -1   0   2     4600.40     3842.73    118.60 o 
   1   0   2    18851.16    13899.28    245.16 o 
   2   0   2    10519.80     8197.11    111.17 o 
   3   0   2     1256.76     1282.44     39.69 o 
   4   0   2      208.13      142.00     15.92 o 
   5   0   2     2903.45     2714.23     75.28 o 
   6   0   2     1748.63     1590.32    102.00 o 
   7   0   2       51.09       39.13     19.61 o 
   8   0   2      192.67      124.68     31.59 o 
  -9   1   2      109.81      110.70     27.54 o 
  -8   1   2       32.54       33.93     15.70 o 
  -7   1   2      180.70      173.69     27.21 o 
  -6   1   2     6370.07     6878.73    200.16 o 
  -5   1   2     2742.73     2747.38     88.40 o 
  -4   1   2        8.23       18.40      5.50 o 
  -3   1   2     3766.42     3445.22     59.80 o 
  -2   1   2     9349.25     8486.60     81.24 o 
  -1   1   2      735.60      737.64     19.22 o 
   0   1   2      662.21      655.96     11.90 o 
   1   1   2     1151.37     1158.05     16.01 o 
   2   1   2     1084.91      929.74     17.99 o 
   3   1   2     2381.69     2038.44     51.97 o 
   4   1   2     2078.35     1894.36     58.70 o 
   5   1   2      749.92      689.97     29.93 o 
   6   1   2       78.68       70.75     11.33 o 
   7   1   2      686.04      612.74     48.45 o 
   8   1   2     1564.50     1583.25    109.87 o 
  -8   2   2      331.86      355.13     45.57 o 
  -7   2   2      154.99      154.50     23.50 o 
  -6   2   2      263.50      243.07     22.49 o 
  -5   2   2      331.10      319.17     19.74 o 
  -4   2   2      175.07      168.86     13.81 o 
  -3   2   2      582.62      570.29     18.04 o 
  -2   2   2      114.99      100.86      7.13 o 
  -1   2   2      248.54      247.80      8.10 o 
   0   2   2       62.25       60.13      5.16 o 
   1   2   2    13824.62    13885.26    222.77 o 
   2   2   2     2802.06     2751.12     45.39 o 
   3   2   2     2141.79     2216.19     34.01 o 
   4   2   2      526.59      397.68     81.19 o 
   5   2   2      813.69      746.20     27.94 o 
   6   2   2      444.44      387.99     36.17 o 
   7   2   2       43.19       53.13     17.78 o 
   8   2   2       36.59       39.72     25.12 o 
  -8   3   2      204.66      223.70     38.30 o 
  -7   3   2       72.13       70.69     25.46 o 
  -6   3   2      189.03      179.86     20.67 o 
  -5   3   2     1286.69     1219.62     54.40 o 
  -4   3   2      504.57      515.21     20.38 o 
  -3   3   2      176.42      172.01     12.10 o 
  -2   3   2      546.51      535.98     34.33 o 
  -1   3   2       49.61       47.64      4.98 o 
   0   3   2        8.11       20.23      4.70 o 
   1   3   2     1668.01     1758.40     32.94 o 
   2   3   2      766.63      736.80     18.83 o 
   3   3   2       94.96      103.01     11.75 o 
   4   3   2       14.58       25.09      6.04 o 
   5   3   2        8.08       21.06      6.53 o 
   6   3   2       47.09       38.88     14.50 o 
   7   3   2      445.51      448.49     44.68 o 
   8   3   2       15.21       14.88     14.78 o 
  -8   4   2      249.37      289.00     43.69 o 
  -7   4   2      290.41      321.74     43.42 o 
  -6   4   2       34.93       64.02     15.84 o 
  -5   4   2        7.07       20.49      9.96 o 
  -4   4   2     2628.10     2719.54    118.32 o 
  -3   4   2     2738.08     2787.84     59.69 o 
  -2   4   2      196.51      206.22     12.16 o 
  -1   4   2      869.40      875.55     18.68 o 
   0   4   2     2886.19     3240.76     67.96 o 
   1   4   2     1137.55     1074.46     27.14 o 
   2   4   2     2201.99     2105.38     49.48 o 
   3   4   2       28.51       29.66      6.23 o 
   4   4   2      843.67      889.85     33.21 o 
   5   4   2     1728.61     1724.30     77.94 o 
   6   4   2     1230.73     1328.81     88.80 o 
   7   4   2        8.83       41.63     14.21 o 
  -7   5   2      263.07      284.40     51.15 o 
  -6   5   2     2171.73     2608.28    205.98 o 
  -5   5   2     2348.03     2825.22    190.50 o 
  -4   5   2       14.93       37.91      8.92 o 
  -3   5   2      586.43      540.89     25.11 o 
  -2   5   2     3581.61     3733.64     86.16 o 
  -1   5   2     3123.97     3370.45     66.41 o 
   0   5   2     3230.37     3628.78     75.44 o 
   1   5   2       77.17       98.50      9.47 o 
   2   5   2      991.34      905.96     28.21 o 
   3   5   2     2714.52     2889.65     80.86 o 
   4   5   2     1059.23     1057.34     49.15 o 
   5   5   2       72.97       92.99     15.31 o 
   6   5   2      104.72      134.71     29.72 o 
   7   5   2      379.40      411.30     52.63 o 
  -6   6   2        5.38       15.01     18.14 o 
  -5   6   2      179.41      205.45     28.29 o 
  -4   6   2     1164.92     1094.04     76.83 o 
  -3   6   2      323.18      360.42     30.56 o 
  -2   6   2      128.81      117.29     13.94 o 
  -1   6   2        2.22        7.69      5.69 o 
   0   6   2      216.45      216.48     15.37 o 
   1   6   2     2521.08     2493.73     86.67 o 
   2   6   2     2604.35     2413.20     89.56 o 
   3   6   2      284.52      237.43     21.88 o 
   4   6   2       85.61       81.09     18.29 o 
   5   6   2      297.32      312.77     37.29 o 
   6   6   2      443.51      493.49     58.53 o 
  -5   7   2       22.36       35.66     19.35 o 
  -4   7   2      257.90      231.81     35.49 o 
  -3   7   2       25.24       26.38      7.43 o 
  -2   7   2       35.23       44.97      9.14 o 
  -1   7   2        9.06        9.62      4.84 o 
   0   7   2       95.05       96.68     18.22 o 
   1   7   2       17.07       18.92      8.53 o 
   2   7   2        8.34       13.49      6.03 o 
   3   7   2      150.26      111.63     13.91 o 
   4   7   2       44.26       37.57     12.32 o 
   5   7   2       10.90       17.20     13.91 o 
  -3   8   2      133.09      144.88     33.12 o 
  -2   8   2        9.72       15.49      9.74 o 
  -1   8   2        4.57       14.39      7.26 o 
   0   8   2      223.30      191.92     28.17 o 
   1   8   2       21.32       28.46      9.84 o 
   2   8   2        2.73       16.37      7.72 o 
   3   8   2       75.22       32.72     12.55 o 
  -9   1   3      282.59      272.07     40.71 o 
  -8   1   3       36.10       46.57     21.65 o 
  -7   1   3      372.15      348.46     38.33 o 
  -6   1   3      167.59      180.42     17.89 o 
  -5   1   3     1031.46     1088.84     49.01 o 
  -4   1   3       29.99       32.04     10.01 o 
  -3   1   3     1131.07     1152.08     28.22 o 
  -2   1   3     6425.80     6004.23     67.38 o 
  -1   1   3    11018.74    10616.34    234.45 o 
   0   1   3      444.84      476.43     16.40 o 
   1   1   3       36.73       61.53      5.04 o 
   2   1   3     7785.30     6885.13     83.79 o 
   3   1   3     6293.25     5687.50     94.68 o 
   4   1   3     2468.88     2287.86     50.45 o 
   5   1   3       46.32       40.67      7.53 o 
   6   1   3       70.46       78.47     21.52 o 
   7   1   3      250.61      237.45     29.43 o 
   8   1   3      455.87      416.99     50.04 o 
  -8   2   3     1359.10     1494.54    108.10 o 
  -7   2   3     1152.45     1225.86     81.46 o 
  -6   2   3      181.09      183.42     20.21 o 
  -5   2   3       30.92       37.59      8.23 o 
  -4   2   3     2255.60     2139.63     56.34 o 
  -3   2   3     4778.50     4435.21     81.05 o 
  -2   2   3     5935.42     5974.88     81.43 o 
  -1   2   3     2408.94     2599.27     31.47 o 
   0   2   3     4612.83     4991.51     61.20 o 
   1   2   3    12722.44    12459.61    110.72 o 
   2   2   3    16536.62    15694.22    222.67 o 
   3   2   3      102.68      165.45     11.56 o 
   4   2   3     3643.32     3443.96     59.12 o 
   5   2   3     1555.25     1419.00     51.72 o 
   6   2   3     1359.84     1321.25     73.64 o 
   7   2   3      661.12      634.77     54.21 o 
   8   2   3       72.56       49.90     18.09 o 
  -8   3   3        1.11       33.35     18.89 o 
  -7   3   3      122.85      143.03     26.56 o 
  -6   3   3      474.21      474.36     41.31 o 
  -5   3   3     8109.22     8571.37    266.84 o 
  -4   3   3     1460.81     1434.96     34.02 o 
  -3   3   3       93.45       87.69      8.82 o 
  -2   3   3     2986.15     2850.27     57.39 o 
  -1   3   3     8247.11     9131.66    181.62 o 
   0   3   3     1123.06     1177.30     24.20 o 
   1   3   3     2122.39     2143.72     40.81 o 
   2   3   3      881.67      864.76     19.59 o 
   3   3   3     1133.75     1042.46     26.60 o 
   4   3   3     2420.78     2435.32     54.12 o 
   5   3   3      644.74      600.17     31.81 o 
   6   3   3        3.62        6.23     15.72 o 
   7   3   3      283.93      301.63     41.61 o 
   8   3   3      404.08      399.45     54.28 o 
  -8   4   3      161.65      149.07     32.57 o 
  -7   4   3      218.05      258.12     39.62 o 
  -6   4   3       15.66       17.35      7.99 o 
  -5   4   3      300.40      314.90     25.49 o 
  -4   4   3      759.34      845.99     31.75 o 
  -3   4   3     2001.72     1897.26     49.35 o 
  -2   4   3      474.90      538.38     17.98 o 
  -1   4   3       25.53       36.69      5.00 o 
   0   4   3      493.34      512.87     16.82 o 
   1   4   3       60.67       48.47      6.40 o 
   2   4   3     6583.54     7055.87    112.39 o 
   3   4   3      556.38      489.41     21.33 o 
   4   4   3       80.82       89.55     10.67 o 
   5   4   3      187.95      200.87     22.41 o 
   6   4   3      408.87      429.58     41.44 o 
   7   4   3      311.83      330.15     45.75 o 
  -7   5   3        1.02       31.68     16.77 o 
  -6   5   3        0.19       17.91     10.98 o 
  -5   5   3      782.93      872.62     58.67 o 
  -4   5   3      642.55      701.37     49.74 o 
  -3   5   3      229.68      208.60     15.06 o 
  -2   5   3        4.31       11.35      5.25 o 
  -1   5   3       23.36       28.57      5.62 o 
   0   5   3      239.78      259.74     16.88 o 
   1   5   3       61.04       61.85      7.57 o 
   2   5   3      120.37      108.79     11.68 o 
   3   5   3      153.87      145.84     16.40 o 
   4   5   3       83.69       66.13     12.38 o 
   5   5   3       93.29      100.75     20.68 o 
   6   5   3       59.54       49.55     13.70 o 
   7   5   3        1.00       23.42     20.43 o 
  -6   6   3       85.25       74.89     19.56 o 
  -5   6   3       43.03       50.76     11.49 o 
  -4   6   3        6.60        8.05      6.39 o 
  -3   6   3      347.84      362.15     31.09 o 
  -2   6   3      342.22      359.11     26.55 o 
  -1   6   3       21.31       15.73      4.51 o 
   0   6   3      135.93      141.77     13.83 o 
   1   6   3     1623.97     1567.84     52.28 o 
   2   6   3       42.47       36.85      7.34 o 
   3   6   3      360.05      326.50     23.69 o 
   4   6   3      247.10      246.06     29.44 o 
   5   6   3      199.48      210.13     33.03 o 
   6   6   3      155.07      137.63     28.30 o 
  -5   7   3      455.94      469.03     57.23 o 
  -4   7   3     1060.55     1674.67    265.82 o 
  -3   7   3      133.18      144.90     25.19 o 
  -2   7   3      462.44      471.68     42.28 o 
  -1   7   3      847.65      823.51     55.96 o 
   0   7   3      471.21      439.49     26.37 o 
   1   7   3       41.40       49.02     10.80 o 
   2   7   3      246.01      246.79     20.98 o 
   3   7   3      377.52      411.17     35.64 o 
   4   7   3      188.33      210.37     30.39 o 
   5   7   3      172.81      141.63     28.89 o 
  -3   8   3      600.80      576.12     56.71 o 
  -2   8   3       77.19       84.11     20.47 o 
  -1   8   3       11.64       14.78      6.90 o 
   0   8   3       23.57       22.17      6.67 o 
   1   8   3      242.04      245.43     29.85 o 
   2   8   3      156.68      157.71     25.74 o 
   3   8   3      598.51      507.01     40.59 o 
  -9   0   4       30.74       62.53     30.45 o 
  -8   0   4     1552.51     1817.07    122.90 o 
  -7   0   4     3502.29     4074.67    283.41 o 
  -6   0   4     2056.22     2023.59     89.78 o 
  -5   0   4       56.76       54.45     14.97 o 
  -4   0   4      963.68      971.36     45.05 o 
  -3   0   4    14215.22    15052.35    313.43 o 
  -2   0   4    13937.02    13851.72    185.35 o 
  -1   0   4      261.90      326.22     19.85 o 
   0   0   4     1966.37     1996.68     64.54 o 
   1   0   4     4279.55     4078.01     91.39 o 
   2   0   4    14422.77    12291.66    304.11 o 
   3   0   4    20879.12    18636.29    406.81 o 
   4   0   4     2451.12     2612.49     73.20 o 
   5   0   4     3957.38     3735.86    136.31 o 
   6   0   4     2647.63     2515.26    148.02 o 
   7   0   4      498.89      442.88     57.30 o 
   8   0   4      168.40      144.71     39.76 o 
  -9   1   4      564.87      617.49     57.36 o 
  -8   1   4      814.32      894.42     71.75 o 
  -7   1   4      321.70      340.61     38.65 o 
  -6   1   4      873.04      862.73     36.48 o 
  -5   1   4     5290.29     5801.07    191.76 o 
  -4   1   4     5252.79     5980.44    102.83 o 
  -3   1   4      859.51     1001.17     30.32 o 
  -2   1   4     5276.85     5215.03     78.44 o 
  -1   1   4     7505.19     7393.19     78.06 o 
   0   1   4     9933.02    10740.62    110.85 o 
   1   1   4       25.88       25.44      3.46 o 
   2   1   4     1028.86      933.41     17.99 o 
   3   1   4     4058.29     3494.94     62.69 o 
   4   1   4     1920.89     1675.83     43.01 o 
   5   1   4     2817.69     2655.30     85.46 o 
   6   1   4       70.50       66.32     19.37 o 
   7   1   4       51.42       58.08     14.18 o 
   8   1   4      517.67      517.66     58.16 o 
  -8   2   4       31.15       37.40     12.65 o 
  -7   2   4        7.88        5.94     19.77 o 
  -6   2   4      222.27      205.01     21.49 o 
  -5   2   4       75.70       76.11     11.44 o 
  -4   2   4       17.22       27.17      7.21 o 
  -3   2   4      259.35      262.37     12.32 o 
  -2   2   4     1817.93     1713.29     31.67 o 
  -1   2   4       10.87       14.14      4.06 o 
   0   2   4      265.59      251.14      7.85 o 
   1   2   4     2894.53     2791.14     35.53 o 
   2   2   4      538.10      451.40     15.29 o 
   3   2   4     1773.92     1836.40     30.69 o 
   4   2   4      445.97      451.19     18.75 o 
   5   2   4        1.89        9.51      7.14 o 
   6   2   4      168.15      160.98     25.68 o 
   7   2   4       10.52       24.81     17.04 o 
   8   2   4       37.09       26.75     13.48 o 
  -8   3   4      192.48      131.42     35.44 o 
  -7   3   4       98.95      134.60     25.83 o 
  -6   3   4      495.33      448.72     38.20 o 
  -5   3   4      495.65      506.87     27.39 o 
  -4   3   4      244.74      215.39     14.42 o 
  -3   3   4       88.03       85.00      9.40 o 
  -2   3   4      719.02      776.34     17.37 o 
  -1   3   4     1823.28     1808.45     42.74 o 
   0   3   4     2538.88     2734.65     44.26 o 
   1   3   4     1323.68     1393.01     27.81 o 
   2   3   4      226.86      236.75     11.72 o 
   3   3   4      473.86      473.98     17.91 o 
   4   3   4     1451.07     1429.85     42.05 o 
   5   3   4      102.06       81.01     11.85 o 
   6   3   4       45.79       27.16      9.51 o 
   7   3   4      217.70      211.81     34.12 o 
   8   3   4       13.52        1.25     18.66 o 
  -8   4   4      404.18      444.62     52.35 o 
  -7   4   4      746.31      865.34     89.95 o 
  -6   4   4      747.13      777.16     50.85 o 
  -5   4   4      292.00      309.49     23.24 o 
  -4   4   4     1038.83     1020.93     36.20 o 
  -3   4   4     3038.52     2818.73     72.55 o 
  -2   4   4      879.39      852.39     21.22 o 
  -1   4   4        5.70       12.57      4.37 o 
   0   4   4       86.11       88.18      7.71 o 
   1   4   4      964.70     1053.92     24.96 o 
   2   4   4     3601.20     3637.75     63.00 o 
   3   4   4     1925.82     1953.08     48.62 o 
   4   4   4        6.11       13.91      7.82 o 
   5   4   4     2046.96     2084.23    135.47 o 
   6   4   4      407.40      444.28     41.60 o 
   7   4   4      292.17      314.72     45.48 o 
  -7   5   4       63.30       49.25     16.66 o 
  -6   5   4      227.49      243.10     29.47 o 
  -5   5   4      626.48      729.00     49.17 o 
  -4   5   4     2335.13     2267.42    131.19 o 
  -3   5   4      274.13      304.90     16.74 o 
  -2   5   4      723.20      796.12     29.00 o 
  -1   5   4     1689.20     1640.50     50.05 o 
   0   5   4     2243.80     2536.04     56.55 o 
   1   5   4      199.94      195.82     12.51 o 
   2   5   4      261.05      246.52     15.66 o 
   3   5   4     1515.87     1574.74     52.33 o 
   4   5   4      869.26      902.23     55.64 o 
   5   5   4       21.88       32.20     12.08 o 
   6   5   4       51.01       48.06     15.23 o 
   7   5   4      206.30      204.68     32.43 o 
  -6   6   4       69.87       77.43     22.60 o 
  -5   6   4      111.75      150.46     22.78 o 
  -4   6   4       11.39       18.00      8.38 o 
  -3   6   4      786.08      911.48     66.44 o 
  -2   6   4      811.96      700.29     34.27 o 
  -1   6   4      108.44      112.12     11.14 o 
   0   6   4      172.95      161.44     13.66 o 
   1   6   4      569.30      554.32     27.02 o 
   2   6   4      407.70      372.56     27.10 o 
   3   6   4      576.30      596.84     34.58 o 
   4   6   4       38.30       44.87     12.28 o 
   5   6   4      305.93      295.75     37.17 o 
   6   6   4       87.95       77.22     18.53 o 
  -5   7   4       13.68       21.53     17.92 o 
  -4   7   4      281.60      324.22     47.64 o 
  -3   7   4       34.48       21.82      8.70 o 
  -2   7   4      113.64      121.51     14.20 o 
  -1   7   4      137.32      132.30     15.09 o 
   0   7   4      212.16      221.33     19.06 o 
   1   7   4       18.19       15.84      6.18 o 
   2   7   4       17.03       18.83     11.08 o 
   3   7   4        5.62       14.19      9.29 o 
   4   7   4      182.98      207.98     50.95 o 
   5   7   4       42.32       55.92     14.75 o 
  -3   8   4       39.06       64.13     27.04 o 
  -2   8   4       28.65       35.62     16.03 o 
  -1   8   4        4.10        7.52     15.50 o 
   0   8   4        0.64       13.56     11.37 o 
   1   8   4       69.43       57.09     12.62 o 
   2   8   4       62.18       42.27     13.46 o 
   3   8   4       10.88        6.14      6.05 o 
  -8   1   5      117.09       98.56     24.06 o 
  -7   1   5      153.75      167.60     29.82 o 
  -6   1   5       96.54      106.69     12.51 o 
  -5   1   5      614.93      595.51     27.43 o 
  -4   1   5     6013.15     6912.45    209.72 o 
  -3   1   5     3191.47     3459.87     91.50 o 
  -2   1   5      684.55      695.77     16.63 o 
  -1   1   5     5945.36     5856.11     57.65 o 
   0   1   5     4945.79     5013.55     62.29 o 
   1   1   5     4514.48     4631.19     90.89 o 
   2   1   5      223.13      242.23     10.39 o 
   3   1   5       56.28       44.58      6.81 o 
   4   1   5      871.51      750.87     31.00 o 
   5   1   5      353.68      318.92     19.30 o 
   6   1   5      169.00      185.93     24.25 o 
   7   1   5       75.60       50.25     20.18 o 
   8   1   5       56.04       50.34     15.49 o 
  -8   2   5      310.85      386.81     48.91 o 
  -7   2   5     1740.23     1998.31    109.98 o 
  -6   2   5     1659.15     1654.75     88.52 o 
  -5   2   5      577.22      588.51     27.38 o 
  -4   2   5       32.47       49.93      9.38 o 
  -3   2   5     1716.49     1587.25     29.21 o 
  -2   2   5    12415.14    12658.25    257.97 o 
  -1   2   5     6416.13     6554.98    112.33 o 
   0   2   5     2113.74     2071.99     24.31 o 
   1   2   5     1303.48     1310.77     25.46 o 
   2   2   5     2891.97     2828.18     47.97 o 
   3   2   5     2725.53     2718.49     51.45 o 
   4   2   5     1713.10     1628.64     39.91 o 
   5   2   5      853.18      839.27     38.99 o 
   6   2   5     2142.65     2141.97    140.58 o 
   7   2   5      659.84      685.81     60.75 o 
   8   2   5       68.10       62.98     18.90 o 
  -8   3   5      451.62      486.06     60.14 o 
  -7   3   5      209.34      230.65     36.35 o 
  -6   3   5      972.23     1011.59     66.72 o 
  -5   3   5      897.42      838.90     34.80 o 
  -4   3   5     5691.01     6479.47    126.67 o 
  -3   3   5     1417.82     1504.12     48.56 o 
  -2   3   5     1449.70     1517.66     34.74 o 
  -1   3   5     6270.11     6569.63     88.02 o 
   0   3   5     3197.62     3199.11     36.81 o 
   1   3   5     1842.24     1848.29     27.81 o 
   2   3   5      113.34      112.66      9.35 o 
   3   3   5      708.29      710.41     21.66 o 
   4   3   5     4026.57     3815.96     83.70 o 
   5   3   5     1134.77     1034.61     48.67 o 
   6   3   5       11.05       31.83     11.51 o 
   7   3   5       17.34       19.95     17.44 o 
   8   3   5      283.60      323.32     49.93 o 
  -8   4   5      258.47      310.26     47.93 o 
  -7   4   5      416.86      511.70     55.59 o 
  -6   4   5      139.22      150.10     19.95 o 
  -5   4   5      256.87      242.38     20.88 o 
  -4   4   5      570.26      596.49     24.98 o 
  -3   4   5     1145.83     1086.91     36.97 o 
  -2   4   5     1724.44     1807.84     45.54 o 
  -1   4   5      724.29      695.54     24.25 o 
   0   4   5       70.20       72.49      7.43 o 
   1   4   5      365.79      357.49     15.55 o 
   2   4   5     2469.77     2521.57     55.84 o 
   3   4   5     1671.75     1685.24     44.07 o 
   4   4   5      304.43      298.59     21.23 o 
   5   4   5      191.48      191.27     26.13 o 
   6   4   5      294.18      307.04     34.88 o 
   7   4   5      222.58      253.16     40.08 o 
  -7   5   5       70.59       36.69     21.05 o 
  -6   5   5      500.43      571.08     56.47 o 
  -5   5   5       57.26       45.42     12.10 o 
  -4   5   5       10.10       11.95      5.49 o 
  -3   5   5      267.90      260.25     16.01 o 
  -2   5   5        0.66        4.38      4.46 o 
  -1   5   5        3.32       13.19      4.36 o 
   0   5   5        5.88        8.31      5.61 o 
   1   5   5       14.52       10.41      4.24 o 
   2   5   5        9.08        9.61      5.44 o 
   3   5   5      299.50      288.33     20.56 o 
   4   5   5        5.59       16.84     12.13 o 
   5   5   5      181.49      145.41     24.32 o 
   6   5   5       53.85       69.75     14.80 o 
  -6   6   5      142.63      206.48     43.44 o 
  -5   6   5      134.18      122.10     23.98 o 
  -4   6   5      433.82      443.26     45.07 o 
  -3   6   5      652.18      682.09     53.62 o 
  -2   6   5      520.11      512.43     35.68 o 
  -1   6   5      125.67      144.18     12.35 o 
   0   6   5       93.91      107.96     10.65 o 
   1   6   5      300.77      295.49     18.26 o 
   2   6   5      515.79      575.47     36.27 o 
   3   6   5      158.38      162.19     21.51 o 
   4   6   5      110.54       90.06     27.26 o 
   5   6   5      120.95       77.22     18.07 o 
   6   6   5      518.71      532.73     48.95 o 
  -5   7   5      558.15      556.90     62.85 o 
  -4   7   5      138.29      167.92     33.61 o 
  -3   7   5      759.38      766.96     70.36 o 
  -2   7   5      195.99      195.93     17.05 o 
  -1   7   5      710.05      960.18     70.87 o 
   0   7   5      749.08      774.73     48.24 o 
   1   7   5      371.60      390.39     26.77 o 
   2   7   5        6.03       22.30      7.35 o 
   3   7   5      450.54      412.08     33.87 o 
   4   7   5      986.39      999.46     91.55 o 
  -3   8   5       55.25       41.20     16.08 o 
  -2   8   5      182.40      137.70     30.77 o 
  -1   8   5      137.04      132.47     25.18 o 
   0   8   5        0.53       17.35     12.15 o 
   1   8   5       63.66       45.30     15.93 o 
   2   8   5      388.19      361.29     34.14 o 
  -8   0   6       29.32       33.70     19.03 o 
  -7   0   6     1583.97     1915.22    242.11 o 
  -6   0   6     1659.01     1877.14    107.61 o 
  -5   0   6      263.79      292.87     29.01 o 
  -4   0   6      578.79      742.19     40.34 o 
  -3   0   6       74.71       87.64     14.81 o 
  -2   0   6     1789.68     1695.81     82.02 o 
  -1   0   6     4814.32     4873.14     75.53 o 
   0   0   6     1983.11     1936.45     62.94 o 
   1   0   6     7504.07     6935.55    146.38 o 
   2   0   6     6620.09     6270.00    179.19 o 
   3   0   6     5684.82     5197.37    135.27 o 
   4   0   6      401.32      455.55     26.40 o 
   5   0   6      392.79      336.27     28.66 o 
   6   0   6     1406.62     1399.52    137.37 o 
   7   0   6     2104.84     2161.30    162.80 o 
   8   0   6      105.52       66.52     36.07 o 
  -8   1   6     1215.13     1512.06    123.81 o 
  -7   1   6       37.32       28.37     13.25 o 
  -6   1   6       87.41       95.38     14.79 o 
  -5   1   6     3186.26     3642.75    130.14 o 
  -4   1   6      699.31      622.45     26.35 o 
  -3   1   6     8572.38     9621.45    182.13 o 
  -2   1   6       92.88      120.85      8.60 o 
  -1   1   6     2955.77     2896.06     30.46 o 
   0   1   6    12866.46    12579.74    173.69 o 
   1   1   6      542.26      454.04     14.06 o 
   2   1   6      761.90      795.90     19.58 o 
   3   1   6       54.31       48.33      6.31 o 
   4   1   6      951.13      887.69     33.47 o 
   5   1   6     2317.01     2107.86     96.72 o 
   6   1   6      530.24      522.59     46.88 o 
   7   1   6      194.00      150.90     25.31 o 
   8   1   6        5.41       27.24     15.30 o 
  -8   2   6       36.10       30.54     21.41 o 
  -7   2   6      486.69      576.56     49.15 o 
  -6   2   6      251.85      268.17     25.26 o 
  -5   2   6      202.01      216.10     18.86 o 
  -4   2   6        0.30       16.17      8.28 o 
  -3   2   6       52.27       49.45      8.25 o 
  -2   2   6     3924.15     4361.65     83.49 o 
  -1   2   6     4587.06     4915.48     87.12 o 
   0   2   6      908.60      877.54     17.46 o 
   1   2   6       98.73       87.78      7.64 o 
   2   2   6      233.83      213.70     12.59 o 
   3   2   6     1375.41     1235.69     37.61 o 
   4   2   6      952.14      852.41     27.23 o 
   5   2   6        3.65        9.55      5.31 o 
   6   2   6        1.75       13.33     14.30 o 
   7   2   6      171.27      152.30     25.88 o 
   8   2   6       27.97       27.71     12.43 o 
  -8   3   6       14.40        4.11     17.03 o 
  -7   3   6        3.03       19.65     12.33 o 
  -6   3   6       60.95       53.69     12.11 o 
  -5   3   6       28.15       32.38     10.73 o 
  -4   3   6       98.96       88.42     10.72 o 
  -3   3   6       90.63       82.54      9.56 o 
  -2   3   6     2272.20     2488.76     53.32 o 
  -1   3   6     1439.41     1499.07     32.29 o 
   0   3   6      232.97      208.76     10.40 o 
   1   3   6      844.11      794.26     21.40 o 
   2   3   6        2.68       11.24      4.59 o 
   3   3   6       83.49       80.59      9.83 o 
   4   3   6      705.53      669.49     26.96 o 
   5   3   6      138.04      129.67     19.42 o 
   6   3   6      328.65      259.80     32.76 o 
   7   3   6       75.95       83.19     17.66 o 
  -7   4   6      689.22      805.41     78.73 o 
  -6   4   6     1729.35     1789.78    123.73 o 
  -5   4   6      422.77      422.58     31.67 o 
  -4   4   6       57.76       44.27      8.62 o 
  -3   4   6     1342.27     1273.28     45.79 o 
  -2   4   6     1777.71     1777.00     47.57 o 
  -1   4   6     1781.23     1816.16     41.73 o 
   0   4   6      700.43      782.28     20.90 o 
   1   4   6      827.29      863.00     21.81 o 
   2   4   6     1313.12     1314.02     36.62 o 
   3   4   6     1708.88     1832.39     53.45 o 
   4   4   6      210.74      201.41     18.71 o 
   5   4   6      114.03       79.39     16.79 o 
   6   4   6      669.13      627.41     56.40 o 
   7   4   6      583.58      630.35     69.55 o 
  -7   5   6      173.15      146.46     30.97 o 
  -6   5   6        1.52       20.23     14.72 o 
  -5   5   6      565.95      616.33     56.99 o 
  -4   5   6     1355.53     1319.43    108.59 o 
  -3   5   6     1645.18     1737.53     74.81 o 
  -2   5   6     1162.11     1160.51     43.31 o 
  -1   5   6     3390.09     3745.66    111.65 o 
   0   5   6     3036.63     3316.13     83.69 o 
   1   5   6     2303.42     2348.05     62.33 o 
   2   5   6      130.97      123.85     13.10 o 
   3   5   6      161.81      177.90     19.06 o 
   4   5   6      970.29     1026.78     59.78 o 
   5   5   6     2019.88     1909.61    148.92 o 
   6   5   6      225.09      219.15     34.43 o 
  -6   6   6      473.87      551.86     61.85 o 
  -5   6   6       87.51      116.85     20.23 o 
  -4   6   6       67.50       73.77     15.38 o 
  -3   6   6      510.18      533.32     50.80 o 
  -2   6   6     1234.26     1231.88     83.63 o 
  -1   6   6      634.35      636.85     48.82 o 
   0   6   6       32.26       29.39      5.73 o 
   1   6   6      200.10      222.94     18.37 o 
   2   6   6      148.40      123.34     19.53 o 
   3   6   6      793.25      876.58     50.17 o 
   4   6   6      227.46      223.13     27.63 o 
   5   6   6      111.00       71.73     15.61 o 
  -5   7   6      158.66      141.28     28.85 o 
  -4   7   6       48.38       55.67     19.32 o 
  -3   7   6        0.79       18.10     16.07 o 
  -2   7   6       21.14       41.78     15.50 o 
  -1   7   6      105.92      104.96     20.64 o 
   0   7   6        1.63        8.81      7.98 o 
   1   7   6      142.96      153.08     16.00 o 
   2   7   6       66.99       50.92     13.27 o 
   3   7   6        5.68       22.68      9.87 o 
   4   7   6       24.16       28.70     12.09 o 
  -2   8   6       51.90       53.98     16.30 o 
  -1   8   6       30.37       18.56     11.82 o 
   0   8   6        9.99        8.28     12.44 o 
   1   8   6       37.88       44.80     12.43 o 
   2   8   6       61.58       62.09     17.95 o 
  -8   1   7      383.36      443.07     53.07 o 
  -7   1   7      766.83      796.12     62.99 o 
  -6   1   7       23.49       25.19      8.51 o 
  -5   1   7     1372.40     1562.38     52.64 o 
  -4   1   7     3734.22     4268.62    113.64 o 
  -3   1   7     1365.76     1341.12     39.06 o 
  -2   1   7     1602.56     1672.66     32.06 o 
  -1   1   7       11.29        8.49      3.79 o 
   0   1   7     7548.05     7737.31    184.33 o 
   1   1   7     4555.53     4417.96     79.67 o 
   2   1   7      163.27      135.01      9.46 o 
   3   1   7      109.08      103.38      9.69 o 
   4   1   7      215.66      198.78     14.42 o 
   5   1   7      801.15      753.36     47.51 o 
   6   1   7      685.84      686.78     54.25 o 
   7   1   7        1.15       12.48     15.36 o 
   8   1   7      224.45      182.38     33.48 o 
  -8   2   7        0.13       19.72     14.73 o 
  -7   2   7      659.81      782.19     60.14 o 
  -6   2   7     2869.65     3553.36    170.56 o 
  -5   2   7     1782.28     1895.91     59.87 o 
  -4   2   7       35.10       31.22      8.78 o 
  -3   2   7     2956.42     3158.78     87.07 o 
  -2   2   7     6437.60     6658.58     98.68 o 
  -1   2   7     6128.70     6428.38     68.49 o 
   0   2   7      105.92       91.79      5.67 o 
   1   2   7      319.77      361.12     11.81 o 
   2   2   7     3990.64     3993.73     95.96 o 
   3   2   7     3780.59     3712.60    104.16 o 
   4   2   7     3009.23     2832.29     74.18 o 
   5   2   7       24.46       38.26     11.15 o 
   6   2   7      342.03      357.50     36.65 o 
   7   2   7      867.20      877.86     70.20 o 
   8   2   7      887.44      906.81     69.85 o 
  -8   3   7      513.28      664.13     59.60 o 
  -7   3   7     1056.22     1136.48    121.25 o 
  -6   3   7       37.79       43.65     10.72 o 
  -5   3   7      666.98      693.85     38.23 o 
  -4   3   7     2524.98     2769.25     90.86 o 
  -3   3   7      948.00      912.04     30.23 o 
  -2   3   7     1360.89     1504.40     37.52 o 
  -1   3   7        6.68       15.84      5.36 o 
   0   3   7     7590.02     8266.81    118.94 o 
   1   3   7     5901.12     5907.10    100.19 o 
   2   3   7      739.71      727.09     20.92 o 
   3   3   7       33.46       33.50      6.62 o 
   4   3   7      573.92      525.26     24.01 o 
   5   3   7     1152.29     1106.60     80.01 o 
   6   3   7     1367.96     1360.35     81.67 o 
   7   3   7       96.67      123.70     22.32 o 
  -7   4   7      203.61      284.96     43.45 o 
  -6   4   7      799.10      852.72     55.77 o 
  -5   4   7      315.62      360.59     28.57 o 
  -4   4   7       36.33       27.02      7.80 o 
  -3   4   7        5.46       11.80      3.69 o 
  -2   4   7       83.10       88.03     11.45 o 
  -1   4   7     2770.89     3056.08     70.87 o 
   0   4   7     1516.06     1597.12     42.40 o 
   1   4   7       55.47       45.67      8.09 o 
   2   4   7      207.57      214.83     16.07 o 
   3   4   7      195.02      196.82     15.54 o 
   4   4   7      514.53      483.01     31.67 o 
   5   4   7       70.55       63.24     16.54 o 
   6   4   7        1.25       25.02     16.07 o 
   7   4   7       27.21       25.90     13.83 o 
  -7   5   7        1.13       28.01     17.01 o 
  -6   5   7       46.86       51.21     15.05 o 
  -5   5   7        7.66        8.13      9.72 o 
  -4   5   7       12.58       16.86      5.57 o 
  -3   5   7       35.12       34.10      9.91 o 
  -2   5   7        6.83       15.14      7.12 o 
  -1   5   7        2.66       16.32      7.44 o 
   0   5   7      129.72      169.00     18.10 o 
   1   5   7        5.54       14.39      5.50 o 
   2   5   7       11.77       13.52      7.74 o 
   3   5   7      263.84      260.53     25.59 o 
   4   5   7       52.43       61.25     11.43 o 
   5   5   7       38.29       50.40     15.75 o 
   6   5   7       16.01       -0.61     16.22 o 
  -6   6   7      315.73      325.34     47.88 o 
  -5   6   7      417.05      395.60     58.83 o 
  -4   6   7       70.56       52.26     18.38 o 
  -3   6   7       76.86       81.15     16.91 o 
  -2   6   7      566.27      513.60     39.79 o 
  -1   6   7      153.10      148.91     21.29 o 
   0   6   7       59.13       59.36     13.82 o 
   1   6   7       42.84       42.33      8.37 o 
   2   6   7      223.28      258.98     22.46 o 
   3   6   7      125.98      159.50     20.73 o 
   4   6   7       34.73       45.73     12.66 o 
   5   6   7        1.06       12.87     19.80 o 
  -4   7   7      328.75      308.97     47.32 o 
  -3   7   7      179.52      202.21     37.01 o 
  -2   7   7      485.56      501.07     52.49 o 
  -1   7   7       46.12       35.99     12.69 o 
   0   7   7     1290.80     1396.33    110.70 o 
   1   7   7      593.94      583.92     45.77 o 
   2   7   7      378.28      369.88     34.47 o 
   3   7   7       24.50       37.82     12.46 o 
   4   7   7      179.11      184.77     29.99 o 
  -2   8   7      319.04      280.91     39.84 o 
  -1   8   7      259.19      259.70     37.37 o 
   0   8   7       22.36       26.48     18.93 o 
   1   8   7        3.11        8.94     10.03 o 
  -8   0   8       46.60       31.20     17.89 o 
  -7   0   8      164.90      190.16     35.97 o 
  -6   0   8     3165.41     3536.21    319.65 o 
  -5   0   8     3907.39     5159.57    277.18 o 
  -4   0   8      433.69      517.06     32.38 o 
  -3   0   8       14.87       31.64      9.29 o 
  -2   0   8     4057.22     4587.90    113.39 o 
  -1   0   8    16787.80    17680.73    412.07 o 
   0   0   8    19167.28    19219.09    488.74 o 
   1   0   8      184.74      224.97     13.79 o 
   2   0   8     3302.74     3126.58     77.38 o 
   3   0   8     6024.66     5770.43    266.67 o 
   4   0   8     3548.09     3334.01    140.21 o 
   5   0   8     1622.51     1676.46     94.89 o 
   6   0   8      115.43      108.66     24.73 o 
   7   0   8      251.09      285.03     52.94 o 
   8   0   8      576.80      634.76     77.58 o 
  -8   1   8      733.63      814.99     97.04 o 
  -7   1   8      978.10      992.74    111.58 o 
  -6   1   8      883.56      969.38     53.76 o 
  -5   1   8      813.40      842.04     34.30 o 
  -4   1   8     3437.61     4062.93    128.61 o 
  -3   1   8     4976.82     5279.87    135.75 o 
  -2   1   8     1471.47     1750.64     29.67 o 
  -1   1   8      128.75      155.45      8.87 o 
   0   1   8      213.32      254.97      9.46 o 
   1   1   8    13861.62    14675.45    219.87 o 
   2   1   8     1879.34     1834.63     43.54 o 
   3   1   8      421.40      377.49     16.18 o 
   4   1   8      533.97      527.28     27.33 o 
   5   1   8      689.63      641.59     39.28 o 
   6   1   8      779.91      786.75     55.68 o 
   7   1   8      426.13      410.93     44.21 o 
   8   1   8       14.36       -1.89     17.46 o 
  -8   2   8       61.74       66.07     17.19 o 
  -7   2   8        1.72        0.78     17.23 o 
  -6   2   8      213.68      243.12     25.66 o 
  -5   2   8      186.61      230.68     18.88 o 
  -4   2   8       68.21       62.54     10.02 o 
  -3   2   8       13.18       10.36      6.77 o 
  -2   2   8        5.12       11.43      3.39 o 
  -1   2   8       16.91       15.98      3.22 o 
   0   2   8      977.37     1062.99     22.18 o 
   1   2   8        2.72        8.90      4.31 o 
   2   2   8        6.80        8.82      4.51 o 
   3   2   8      134.99      135.31     12.12 o 
   4   2   8       33.43       26.83      6.07 o 
   5   2   8       30.97       38.62     11.88 o 
   6   2   8       79.95       60.98     12.77 o 
   7   2   8        1.54       12.22     13.66 o 
  -8   3   8       71.38       46.73     19.99 o 
  -7   3   8      104.03      106.77     17.54 o 
  -6   3   8      118.08      131.45     17.67 o 
  -5   3   8       69.55       69.25     12.65 o 
  -4   3   8      248.30      239.99     15.63 o 
  -3   3   8     1030.44     1024.52     35.37 o 
  -2   3   8      295.22      254.90     16.33 o 
  -1   3   8     1610.58     1716.53     36.90 o 
   0   3   8      209.25      232.39     10.36 o 
   1   3   8      819.19      755.23     26.11 o 
   2   3   8     1748.95     1891.58     49.70 o 
   3   3   8        5.75       10.21      5.18 o 
   4   3   8      562.59      535.63     27.33 o 
   5   3   8      305.62      319.30     31.97 o 
   6   3   8       20.97       28.34     15.33 o 
   7   3   8        7.54        9.89     17.72 o 
  -7   4   8      174.08      210.92     34.55 o 
  -6   4   8      835.96      838.71     77.43 o 
  -5   4   8     1998.41     2068.97     99.42 o 
  -4   4   8      311.23      276.70     16.70 o 
  -3   4   8       60.29       57.11     11.17 o 
  -2   4   8     1292.60     1371.90     41.81 o 
  -1   4   8     2678.08     2759.86     71.71 o 
   0   4   8      777.47      782.10     27.82 o 
   1   4   8       36.16       31.85      5.42 o 
   2   4   8      350.69      377.34     19.16 o 
   3   4   8      802.15      820.94     33.28 o 
   4   4   8      430.60      415.02     32.38 o 
   5   4   8       76.50       76.08     17.31 o 
   6   4   8       18.09       36.71     14.23 o 
  -6   5   8      117.72      141.54     32.20 o 
  -5   5   8      181.46      139.99     18.41 o 
  -4   5   8      900.75      827.48     53.60 o 
  -3   5   8     1413.91     1460.85    113.00 o 
  -2   5   8       55.81       56.70     11.51 o 
  -1   5   8      145.72      168.88     16.76 o 
   0   5   8      723.85      750.62     34.78 o 
   1   5   8     3400.82     3629.82    110.24 o 
   2   5   8     1312.30     1357.08     55.66 o 
   3   5   8       90.35       90.62     13.29 o 
   4   5   8      237.64      279.14     26.63 o 
   5   5   8      827.11      867.08     69.94 o 
   6   5   8      491.48      442.86     45.41 o 
  -5   6   8      606.24      648.34     78.13 o 
  -4   6   8       40.94       28.03     13.33 o 
  -3   6   8      121.44      124.46     18.22 o 
  -2   6   8      481.66      511.40     36.39 o 
  -1   6   8      520.46      505.56     38.90 o 
   0   6   8      392.91      389.91     32.16 o 
   1   6   8        6.53       13.08      4.97 o 
   2   6   8       34.01       34.08      9.95 o 
   3   6   8      368.14      389.74     35.30 o 
   4   6   8      298.59      306.24     34.21 o 
   5   6   8      120.33      122.27     26.04 o 
  -4   7   8        2.51        6.71     18.23 o 
  -3   7   8      131.65      145.44     38.06 o 
  -2   7   8       22.65       28.97     13.88 o 
  -1   7   8       74.38      104.56     21.86 o 
   0   7   8        0.30       -8.45     17.18 o 
   1   7   8      155.64      166.77     26.95 o 
   2   7   8       12.71       16.37      5.97 o 
   3   7   8       18.72       28.19      8.88 o 
  -1   8   8       47.34       51.12     13.73 o 
   0   8   8       65.08       68.80     19.16 o 
  -8   1   9      294.58      281.82     45.19 o 
  -7   1   9      633.38      592.67     67.53 o 
  -6   1   9      732.69      823.67     47.77 o 
  -5   1   9      178.06      211.96     18.93 o 
  -4   1   9      142.71      139.69     13.69 o 
  -3   1   9      934.53      919.56     42.99 o 
  -2   1   9     1230.67     1335.23     31.44 o 
  -1   1   9      111.21      104.61      7.49 o 
   0   1   9        6.00        5.62      1.94 o 
   1   1   9       79.73       83.37      6.99 o 
   2   1   9     1725.27     1866.38     50.17 o 
   3   1   9      157.81      169.19     13.11 o 
   4   1   9       62.56       47.60      8.12 o 
   5   1   9      513.25      554.63     43.03 o 
   6   1   9      553.44      548.73     48.89 o 
   7   1   9       79.35       68.51     18.37 o 
  -8   2   9       99.34      100.03     20.03 o 
  -7   2   9      121.35       97.50     19.28 o 
  -6   2   9      814.11      851.82     55.85 o 
  -5   2   9     4199.67     4694.04    199.26 o 
  -4   2   9     2913.09     3243.87     87.47 o 
  -3   2   9      135.35      113.67      9.88 o 
  -2   2   9     1632.15     1702.61     41.84 o 
  -1   2   9     2296.74     2514.18     60.25 o 
   0   2   9     5323.69     5828.70     98.89 o 
   1   2   9     2379.80     2550.97     83.06 o 
   2   2   9      490.20      540.91     18.62 o 
   3   2   9     1274.04     1409.62     44.37 o 
   4   2   9     1734.25     1788.08     60.01 o 
   5   2   9      677.40      652.44     48.04 o 
   6   2   9       33.25       39.49     14.47 o 
   7   2   9      186.90      205.47     34.68 o 
  -7   3   9      667.68      619.99     82.40 o 
  -6   3   9      488.93      442.06     39.77 o 
  -5   3   9       42.78       40.39     10.26 o 
  -4   3   9     2165.22     2089.63     92.31 o 
  -3   3   9     4212.39     4388.25     96.16 o 
  -2   3   9     3115.58     3473.27     78.06 o 
  -1   3   9       34.19       33.83      6.72 o 
   0   3   9      929.43      894.29     20.00 o 
   1   3   9     1222.10     1242.91     32.22 o 
   2   3   9     8904.65     9896.88    294.51 o 
   3   3   9      138.33      151.19     13.38 o 
   4   3   9       85.32       81.93     13.22 o 
   5   3   9      565.07      612.67     44.87 o 
   6   3   9     1077.52     1055.07     77.78 o 
   7   3   9      558.36      523.24     54.18 o 
  -7   4   9       27.85       20.38      9.05 o 
  -6   4   9      285.83      236.29     28.81 o 
  -5   4   9      923.13      873.81     48.39 o 
  -4   4   9      270.57      274.14     19.03 o 
  -3   4   9       22.80       19.80      8.68 o 
  -2   4   9      225.35      203.73     16.29 o 
  -1   4   9      921.90      959.38     37.80 o 
   0   4   9     1498.51     1463.95     49.51 o 
   1   4   9      320.53      318.78     17.40 o 
   2   4   9      730.67      718.37     29.82 o 
   3   4   9      235.12      242.83     20.75 o 
   4   4   9      605.35      557.23     34.30 o 
   5   4   9      192.74      185.35     25.81 o 
   6   4   9        4.51       26.75     11.89 o 
  -6   5   9       10.21       27.83     20.74 o 
  -5   5   9       46.96       78.52     22.33 o 
  -4   5   9       21.89       26.15      9.60 o 
  -3   5   9       14.07       15.81      7.17 o 
  -2   5   9        2.11        9.36      5.75 o 
  -1   5   9        0.25       11.26      5.32 o 
   0   5   9        2.19        8.69      8.41 o 
   1   5   9      259.32      273.20     20.07 o 
   2   5   9      507.59      498.71     33.93 o 
   3   5   9      211.34      214.50     22.21 o 
   4   5   9       40.88       39.11     13.22 o 
   5   5   9       97.81       87.17     23.25 o 
  -5   6   9      215.60      184.49     37.97 o 
  -4   6   9      611.28      561.50     58.76 o 
  -3   6   9        5.36       20.44      6.92 o 
  -2   6   9      237.90      220.55     25.47 o 
  -1   6   9      549.18      621.76     50.33 o 
   0   6   9      248.97      246.22     25.62 o 
   1   6   9      122.76      123.82     11.67 o 
   2   6   9       15.18       36.73     11.50 o 
   3   6   9      386.71      461.05     38.38 o 
   4   6   9      115.98      107.13     18.34 o 
  -4   7   9      169.26      152.89     32.61 o 
  -3   7   9      524.10      514.67     63.08 o 
  -2   7   9      381.88      385.61     49.08 o 
  -1   7   9       11.92       28.48      9.68 o 
   0   7   9        4.23       18.32     12.25 o 
   1   7   9     1252.88     1169.96    116.12 o 
   2   7   9      390.34      443.80     58.84 o 
   3   7   9      142.23      115.62     25.48 o 
  -8   0  10      271.49      202.91     42.62 o 
  -7   0  10      585.65      485.51     89.40 o 
  -6   0  10       40.70       38.02     15.97 o 
  -5   0  10     2977.84     3524.13    136.20 o 
  -4   0  10     4374.54     4846.18    190.52 o 
  -3   0  10     2183.85     2180.47     74.98 o 
  -2   0  10     1357.67     1320.92     38.19 o 
  -1   0  10     7893.67     8226.70    235.79 o 
   0   0  10     5750.48     6252.02    142.33 o 
   1   0  10     3568.91     3795.60    132.45 o 
   2   0  10       40.99       48.82     10.88 o 
   3   0  10     2692.31     2799.61    125.34 o 
   4   0  10      763.71      774.87     53.76 o 
   5   0  10     1091.64     1118.66     94.60 o 
   6   0  10       48.77       24.53     47.05 o 
   7   0  10       51.04       45.48     17.19 o 
  -8   1  10      231.07      232.81     38.35 o 
  -7   1  10     1496.25     1410.27    170.75 o 
  -6   1  10      641.62      777.85     46.70 o 
  -5   1  10      538.05      659.02     29.53 o 
  -4   1  10     1469.99     1616.26     85.84 o 
  -3   1  10     2024.21     2045.96     56.50 o 
  -2   1  10     3137.04     3644.22     65.71 o 
  -1   1  10      535.45      587.15     17.55 o 
   0   1  10      464.53      522.05     16.89 o 
   1   1  10     1343.02     1357.22     34.31 o 
   2   1  10     1257.10     1368.93     39.01 o 
   3   1  10     3277.02     3630.59     91.17 o 
   4   1  10      639.70      603.38     29.53 o 
   5   1  10       36.69       33.29     10.65 o 
   6   1  10      460.22      557.64     50.42 o 
   7   1  10      558.38      542.38     61.33 o 
  -8   2  10      133.02      106.62     26.31 o 
  -7   2  10       76.61       56.64     18.33 o 
  -6   2  10      133.09       99.37     13.04 o 
  -5   2  10      382.96      421.05     26.61 o 
  -4   2  10      293.25      346.53     19.29 o 
  -3   2  10       77.49       83.92      9.45 o 
  -2   2  10       48.07       46.17      5.91 o 
  -1   2  10        4.60        9.81      3.09 o 
   0   2  10      441.68      448.12     14.64 o 
   1   2  10     1262.67     1326.75     44.03 o 
   2   2  10      134.99      151.38     12.09 o 
   3   2  10      695.74      683.63     33.91 o 
   4   2  10       57.63       53.46     10.94 o 
   5   2  10      472.92      475.72     42.52 o 
   6   2  10       19.63       25.04     10.94 o 
   7   2  10       10.60       19.09     15.34 o 
  -7   3  10        7.04       12.90     11.32 o 
  -6   3  10       62.38       44.51      9.62 o 
  -5   3  10        2.04       12.53      5.94 o 
  -4   3  10      125.48      118.34     11.41 o 
  -3   3  10       54.89       50.16      6.45 o 
  -2   3  10       32.23       33.82      6.88 o 
  -1   3  10       89.59       88.35      6.77 o 
   0   3  10       21.06       17.54      4.37 o 
   1   3  10      891.88      900.22     27.71 o 
   2   3  10      668.09      762.99     47.56 o 
   3   3  10      304.83      272.76     19.83 o 
   4   3  10       30.00       29.31      9.47 o 
   5   3  10      169.37      200.00     28.80 o 
   6   3  10       50.08       38.03     17.67 o 
  -7   4  10      114.43       85.55     23.77 o 
  -6   4  10       23.32       19.00     10.37 o 
  -5   4  10      864.75      843.60     61.08 o 
  -4   4  10     1591.19     1492.49     79.30 o 
  -3   4  10      713.90      743.62     40.15 o 
  -2   4  10      441.38      402.79     23.46 o 
  -1   4  10     2164.08     2231.99     73.40 o 
   0   4  10     1209.28     1246.35     41.75 o 
   1   4  10      508.87      504.28     24.06 o 
   2   4  10      449.30      478.05     23.83 o 
   3   4  10      235.59      267.76     24.66 o 
   4   4  10      720.71      809.46     43.70 o 
   5   4  10      121.38      104.38     16.39 o 
   6   4  10       29.10       18.62      8.97 o 
  -6   5  10      453.57      436.76     51.47 o 
  -5   5  10       13.27        7.28      6.22 o 
  -4   5  10      136.27      130.60     21.56 o 
  -3   5  10     1515.66     1477.03     81.72 o 
  -2   5  10     1710.23     1897.40    120.56 o 
  -1   5  10     1080.85     1037.21     64.88 o 
   0   5  10       22.64       21.86      7.27 o 
   1   5  10      259.55      287.70     21.29 o 
   2   5  10     2388.67     2496.32    129.96 o 
   3   5  10     1894.93     2078.92    126.25 o 
   4   5  10        1.77       10.71     12.51 o 
   5   5  10       98.09       73.74     37.79 o 
  -5   6  10      949.31      959.77     77.21 o 
  -4   6  10      711.39      657.21     73.53 o 
  -3   6  10       35.86       22.83     12.15 o 
  -2   6  10       89.62      112.87     17.73 o 
  -1   6  10      388.57      384.70     31.83 o 
   0   6  10      375.01      351.34     31.96 o 
   1   6  10     1170.99     1081.66     51.77 o 
   2   6  10        3.48       14.43      8.19 o 
   3   6  10       66.61       55.06     14.99 o 
   4   6  10      256.19      252.32     41.47 o 
  -3   7  10       42.36       31.36     15.57 o 
  -2   7  10        6.99       24.45     12.76 o 
  -1   7  10        7.31       28.54     12.92 o 
   0   7  10       34.26       26.03     13.14 o 
   1   7  10      116.32      103.24     20.99 o 
   2   7  10        8.46       24.34     13.74 o 
  -8   1  11      104.46       91.76     22.22 o 
  -7   1  11      548.68      501.92     44.99 o 
  -6   1  11      742.21      732.26     37.36 o 
  -5   1  11       31.26       23.37      6.99 o 
  -4   1  11       77.67       82.08     10.90 o 
  -3   1  11     1612.88     1630.88     52.49 o 
  -2   1  11     1116.19     1237.61     34.78 o 
  -1   1  11      315.46      320.25     14.04 o 
   0   1  11        1.81        9.72      4.86 o 
   1   1  11      458.50      496.83     19.83 o 
   2   1  11     1789.36     1991.62     65.95 o 
   3   1  11     3088.08     3430.08    111.95 o 
   4   1  11      176.28      214.18     20.19 o 
   5   1  11      914.45      878.47     54.03 o 
   6   1  11      254.91      296.79     35.54 o 
   7   1  11      143.17      169.93     28.24 o 
  -7   2  11       70.25       53.50     12.74 o 
  -6   2  11      661.43      602.02     33.73 o 
  -5   2  11      536.64      579.51     36.23 o 
  -4   2  11     5070.94     5146.57    257.18 o 
  -3   2  11     1218.74     1239.51     40.40 o 
  -2   2  11       95.47       99.08      6.23 o 
  -1   2  11     1300.42     1229.74     32.87 o 
   0   2  11     6185.53     6391.84    111.63 o 
   1   2  11     3702.82     4196.28    105.49 o 
   2   2  11     1235.05     1365.14     56.58 o 
   3   2  11     2160.48     2387.34    103.99 o 
   4   2  11     1530.02     1740.53     85.49 o 
   5   2  11      649.43      717.17     49.09 o 
   6   2  11      187.02      197.49     29.35 o 
  -7   3  11      801.60      782.94     85.41 o 
  -6   3  11     1813.55     1776.00    149.79 o 
  -5   3  11      329.93      334.34     29.58 o 
  -4   3  11        0.96       10.54      5.48 o 
  -3   3  11     2374.72     2475.17    100.73 o 
  -2   3  11     2371.80     2487.01     63.68 o 
  -1   3  11     1665.04     1730.25     54.64 o 
   0   3  11      153.34      150.81      9.86 o 
   1   3  11      226.30      234.74     13.01 o 
   2   3  11      218.27      233.32     15.94 o 
   3   3  11     3126.72     3260.98    250.52 o 
   4   3  11     1160.70     1273.99     63.74 o 
   5   3  11      386.35      363.69     40.85 o 
   6   3  11       70.35       94.42     21.16 o 
  -6   4  11       60.43       35.43     11.72 o 
  -5   4  11      309.95      249.28     24.15 o 
  -4   4  11     1740.16     1913.46    132.86 o 
  -3   4  11      308.56      336.30     27.67 o 
  -2   4  11        0.58        2.17      8.09 o 
  -1   4  11      224.41      216.47     16.64 o 
   0   4  11      467.45      431.06     19.05 o 
   1   4  11      133.47      115.08     10.82 o 
   2   4  11      824.96      816.62     56.86 o 
   3   4  11      184.76      211.50     20.48 o 
   4   4  11      100.06       79.80     13.73 o 
   5   4  11       66.73       63.27     14.99 o 
   6   4  11      351.77      321.07     39.16 o 
  -6   5  11        1.47       26.82     17.89 o 
  -5   5  11        0.63       13.91     16.93 o 
  -4   5  11        9.39       15.16      6.80 o 
  -3   5  11       29.59       25.36     10.72 o 
  -2   5  11        0.95        9.19      9.02 o 
  -1   5  11       32.02       39.16      9.38 o 
   0   5  11       10.35       10.96      6.74 o 
   1   5  11      153.35      167.98     12.21 o 
   2   5  11      672.02      615.07     37.99 o 
   3   5  11        5.87       17.71      7.78 o 
   4   5  11       99.76       75.39     14.59 o 
   5   5  11       41.55       58.96     14.89 o 
  -4   6  11       23.64       11.91      9.74 o 
  -3   6  11      232.74      212.52     35.48 o 
  -2   6  11        1.59       10.74     11.89 o 
  -1   6  11      201.07      196.90     24.87 o 
   0   6  11      198.56      175.64     20.75 o 
   1   6  11      255.47      227.76     26.42 o 
   2   6  11       31.35       25.11     12.87 o 
   3   6  11      109.37      118.55     27.87 o 
   4   6  11      134.40      118.26     23.33 o 
  -2   7  11      548.69      464.11     46.63 o 
  -1   7  11      186.44      177.16     33.32 o 
   0   7  11        0.46        8.22     10.50 o 
   1   7  11        4.04        5.95     15.88 o 
   2   7  11      347.55      372.80     44.02 o 
  -7   0  12     1066.58      960.37    132.05 o 
  -6   0  12        1.07        9.61     10.95 o 
  -5   0  12      518.52      481.29     40.28 o 
  -4   0  12     1839.99     1861.63     93.32 o 
  -3   0  12    14237.67    14578.68    535.60 o 
  -2   0  12      153.38      173.36     29.11 o 
  -1   0  12      167.26      191.15     27.29 o 
   0   0  12     1665.69     1774.52    147.25 o 
   1   0  12     4511.19     4870.14    208.52 o 
   2   0  12     2068.45     2205.08    137.05 o 
   3   0  12     1245.96     1254.05     69.51 o 
   4   0  12     3427.28     3552.55    184.49 o 
   5   0  12      489.64      489.16     60.74 o 
   6   0  12      688.71      709.41     93.69 o 
  -7   1  12      723.19      729.16     79.31 o 
  -6   1  12     1549.35     1541.96     62.42 o 
  -5   1  12     1943.78     2006.25    104.97 o 
  -4   1  12        1.85       11.27      3.96 o 
  -3   1  12      852.87      824.02     39.61 o 
  -2   1  12     4659.89     5363.12    124.54 o 
  -1   1  12     2150.44     2178.01     50.17 o 
   0   1  12      100.26      111.05      9.65 o 
   1   1  12      390.59      398.31     14.97 o 
   2   1  12      471.05      479.51     24.12 o 
   3   1  12       84.48       78.24     10.75 o 
   4   1  12     3567.75     4072.96    229.33 o 
   5   1  12       77.78       72.91     16.85 o 
   6   1  12      284.25      275.05     36.03 o 
  -7   2  12        0.86       16.17      9.97 o 
  -6   2  12      261.04      231.83     20.75 o 
  -5   2  12       64.02       64.81      8.98 o 
  -4   2  12      373.82      320.87     22.77 o 
  -3   2  12      816.19      905.17     28.71 o 
  -2   2  12       99.34       97.49     10.23 o 
  -1   2  12        1.31        1.22      4.64 o 
   0   2  12      479.52      453.10     21.05 o 
   1   2  12      680.02      734.39     24.56 o 
   2   2  12       13.01       16.34      5.05 o 
   3   2  12      108.63      106.74     13.59 o 
   4   2  12      921.17      955.52     75.51 o 
   5   2  12        3.76        9.54     13.40 o 
   6   2  12       59.12       42.72     14.67 o 
  -7   3  12       18.12       10.69      7.18 o 
  -6   3  12      184.23      153.70     23.47 o 
  -5   3  12      178.19      127.91     12.75 o 
  -4   3  12        5.03       12.80      4.96 o 
  -3   3  12       26.60       22.56      5.43 o 
  -2   3  12      498.85      527.72     27.08 o 
  -1   3  12      385.84      372.67     14.35 o 
   0   3  12        1.63        9.89      4.19 o 
   1   3  12       24.58       19.91      5.41 o 
   2   3  12        9.37       21.66      7.14 o 
   3   3  12      565.55      604.24     40.39 o 
   4   3  12      174.27      177.51     20.66 o 
   5   3  12      164.53      163.49     26.50 o 
   6   3  12      251.27      244.85     33.14 o 
  -6   4  12        2.99       28.15     18.87 o 
  -5   4  12      105.58       74.86     17.79 o 
  -4   4  12     1830.52     1930.72    139.47 o 
  -3   4  12     1167.64     1233.83     65.07 o 
  -2   4  12       84.52       87.09     12.85 o 
  -1   4  12     1204.94     1187.84     68.39 o 
   0   4  12      971.20      961.01     38.64 o 
   1   4  12      682.11      650.17     35.09 o 
   2   4  12      326.64      298.19     26.59 o 
   3   4  12       36.58       36.78     11.78 o 
   4   4  12      480.95      521.31     43.77 o 
   5   4  12      498.18      522.56     57.03 o 
  -5   5  12      482.66      471.28     61.14 o 
  -4   5  12        8.33       21.68     10.16 o 
  -3   5  12       96.53       79.47     15.15 o 
  -2   5  12     1175.72     1309.51     69.25 o 
  -1   5  12     1012.89      977.30     53.46 o 
   0   5  12      238.01      257.39     22.91 o 
   1   5  12      120.26      128.46     10.04 o 
   2   5  12      317.69      347.43     35.21 o 
   3   5  12      458.92      428.01     38.88 o 
   4   5  12      338.68      362.03     45.19 o 
  -4   6  12       92.44      119.74     28.02 o 
  -3   6  12      668.60      665.21     75.80 o 
  -2   6  12      121.29      142.14     29.51 o 
  -1   6  12       78.44       77.56     14.51 o 
   0   6  12      392.94      370.16     33.46 o 
   1   6  12      573.48      479.14     55.07 o 
   2   6  12      179.85      130.61     27.42 o 
   3   6  12        8.97       26.05     12.51 o 
  -1   7  12       29.02       20.79     15.31 o 
   0   7  12      204.40      165.54     26.24 o 
  -7   1  13       35.31       25.12      8.77 o 
  -6   1  13      390.28      364.75     35.76 o 
  -5   1  13      370.91      348.14     22.79 o 
  -4   1  13      246.29      236.06     16.42 o 
  -3   1  13      139.22      133.21     14.61 o 
  -2   1  13      466.91      506.44     23.54 o 
  -1   1  13     1654.10     1696.28     52.71 o 
   0   1  13      970.56      923.24     32.15 o 
   1   1  13       38.75       46.63      6.41 o 
   2   1  13      765.06      871.47     43.71 o 
   3   1  13      264.25      267.22     21.06 o 
   4   1  13       16.34       13.77      7.18 o 
   5   1  13      255.04      222.33     27.67 o 
   6   1  13        6.98       29.76     21.80 o 
  -7   2  13      529.00      524.37     58.87 o 
  -6   2  13      128.15      108.80     18.66 o 
  -5   2  13      385.45      349.46     26.04 o 
  -4   2  13       40.47       40.49      7.42 o 
  -3   2  13     2612.24     2831.49    112.34 o 
  -2   2  13     5660.84     5886.31    196.61 o 
  -1   2  13       30.84       32.07      5.51 o 
   0   2  13     2320.14     2419.80     69.62 o 
   1   2  13     2301.12     2577.72     97.58 o 
   2   2  13      723.78      822.97     37.05 o 
   3   2  13        8.74       11.65      8.74 o 
   4   2  13       75.43       98.01     19.98 o 
   5   2  13     1267.81     1340.75    118.39 o 
   6   2  13       45.66       51.44     16.22 o 
  -6   3  13     1655.20     1863.90    196.30 o 
  -5   3  13     1428.72     1212.71    141.02 o 
  -4   3  13      636.38      593.75     27.35 o 
  -3   3  13      379.17      332.66     19.94 o 
  -2   3  13     1123.16     1176.55     50.66 o 
  -1   3  13     2430.30     2687.71    104.15 o 
   0   3  13     1219.57     1219.42     42.36 o 
   1   3  13        0.82        7.90      4.98 o 
   2   3  13      691.26      746.84     47.67 o 
   3   3  13      628.77      738.25     52.76 o 
   4   3  13      272.59      296.65     29.61 o 
   5   3  13      662.95      657.60     98.38 o 
  -6   4  13       49.26       47.44     26.83 o 
  -5   4  13      954.68      863.24     89.08 o 
  -4   4  13       51.41       50.18     13.92 o 
  -3   4  13      514.01      568.43     35.24 o 
  -2   4  13      730.05      750.47     52.51 o 
  -1   4  13      225.67      224.35     15.29 o 
   0   4  13      100.47       91.78      8.00 o 
   1   4  13      831.15      756.75     44.42 o 
   2   4  13      892.82      852.51     44.63 o 
   3   4  13      179.78      176.87     17.82 o 
   4   4  13        2.84       18.16     13.73 o 
   5   4  13      852.49      868.06     88.16 o 
  -5   5  13        1.50       15.69     13.16 o 
  -4   5  13        2.74       -3.96     15.00 o 
  -3   5  13       53.72       40.10     14.37 o 
  -2   5  13       22.75       16.90      7.07 o 
  -1   5  13       30.39       30.68      8.42 o 
   0   5  13       11.80       18.11      8.57 o 
   1   5  13       59.37       42.98     10.94 o 
   2   5  13       39.32       44.33     10.34 o 
   3   5  13       17.57       26.64     14.60 o 
   4   5  13       39.79       25.70     12.01 o 
  -3   6  13      267.90      246.45     34.14 o 
  -2   6  13       83.46       66.56     16.75 o 
  -1   6  13        4.17       13.16     12.02 o 
   0   6  13      839.84      782.48     78.41 o 
   1   6  13      331.14      277.64     46.23 o 
   2   6  13       67.52       44.24     13.81 o 
  -7   0  14     1202.37     1131.49    182.66 o 
  -6   0  14      321.88      348.35     46.63 o 
  -5   0  14      116.33       89.93     17.28 o 
  -4   0  14     3257.80     2964.77    239.45 o 
  -3   0  14      640.06      615.52     61.33 o 
  -2   0  14     3294.41     3830.53    305.19 o 
  -1   0  14      928.27      925.36     60.39 o 
   0   0  14      139.66      150.00     23.10 o 
   1   0  14     3357.91     4003.23    252.77 o 
   2   0  14     2757.37     3237.48    176.95 o 
   3   0  14      324.64      360.01     34.60 o 
   4   0  14      283.74      368.75     53.93 o 
   5   0  14      985.01     1023.55    122.24 o 
   6   0  14     1071.56     1123.87     98.02 o 
  -7   1  14       16.16       22.50      9.19 o 
  -6   1  14      876.13      799.63     70.82 o 
  -5   1  14     2145.34     1914.78    113.41 o 
  -4   1  14      626.44      563.17     38.72 o 
  -3   1  14        2.14       10.38      5.12 o 
  -2   1  14     2089.82     2187.40    115.20 o 
  -1   1  14     1381.15     1376.09     44.63 o 
   0   1  14     1010.02     1087.83     37.56 o 
   1   1  14      241.52      252.87     11.71 o 
   2   1  14      136.41      156.75     14.62 o 
   3   1  14      794.21      916.38     49.49 o 
   4   1  14      375.65      388.16     28.95 o 
   5   1  14      286.44      257.24     33.28 o 
   6   1  14       13.92       19.28      9.89 o 
  -6   2  14        1.38       12.51     11.05 o 
  -5   2  14       14.56       11.40      5.58 o 
  -4   2  14      503.10      454.86     33.53 o 
  -3   2  14      134.77      127.02     14.80 o 
  -2   2  14     2143.42     2206.46     87.15 o 
  -1   2  14       65.70       63.67      8.26 o 
   0   2  14        7.32       12.72      7.20 o 
   1   2  14      232.42      233.20     13.19 o 
   2   2  14      336.32      331.08     22.71 o 
   3   2  14      318.43      356.26     22.03 o 
   4   2  14       63.13       50.04     10.11 o 
   5   2  14        1.56       -4.83     13.87 o 
  -6   3  14      123.35      136.58     45.72 o 
  -5   3  14       63.81       35.32      9.12 o 
  -4   3  14        5.33       11.19      3.84 o 
  -3   3  14       79.64       68.00      9.25 o 
  -2   3  14       83.63       65.10      8.20 o 
  -1   3  14       51.56       70.63     14.14 o 
   0   3  14       47.57       51.07      9.10 o 
   1   3  14       98.37       94.62     10.12 o 
   2   3  14       14.76       19.78      6.49 o 
   3   3  14      249.84      322.76     31.77 o 
   4   3  14      522.40      604.62     74.25 o 
   5   3  14       71.24       58.67     14.11 o 
  -5   4  14      106.73      116.07     33.25 o 
  -4   4  14      473.61      453.33     62.30 o 
  -3   4  14      690.42      551.73     44.86 o 
  -2   4  14      218.91      207.46     29.29 o 
  -1   4  14      711.04      710.90     43.27 o 
   0   4  14      387.12      359.95     17.53 o 
   1   4  14     1078.76     1113.18     60.15 o 
   2   4  14     1010.09     1100.36     75.61 o 
   3   4  14       90.59       91.74     14.34 o 
   4   4  14       56.97       60.57     14.56 o 
  -4   5  14      513.08      511.28     81.37 o 
  -3   5  14       57.25       33.08     27.50 o 
  -2   5  14      425.44      351.26     77.17 o 
  -1   5  14      707.61      621.76     75.54 o 
   0   5  14      757.80      620.33     57.57 o 
   1   5  14      170.94      177.72     33.75 o 
   2   5  14       87.62       84.41     20.04 o 
   3   5  14      199.90      176.23     30.71 o 
  -2   6  14      606.90      675.34     76.97 o 
  -1   6  14      306.00      261.21     49.42 o 
   0   6  14      481.76      444.87     68.58 o 
   1   6  14      117.59       97.00     23.99 o 
  -6   1  15      227.72      187.43     31.18 o 
  -5   1  15     1387.08     1191.50     70.57 o 
  -4   1  15     1355.96     1238.25     66.45 o 
  -3   1  15      129.49      158.09     13.29 o 
  -2   1  15      400.49      372.05     24.34 o 
  -1   1  15     2118.12     2188.30     77.89 o 
   0   1  15     1140.03     1194.30     46.37 o 
   1   1  15       95.56      106.14     10.06 o 
   2   1  15        7.29       10.97      5.50 o 
   3   1  15       86.63       79.31     12.07 o 
   4   1  15      166.53      206.44     22.71 o 
   5   1  15      386.10      391.53     42.54 o 
  -6   2  15      936.94      799.38    143.93 o 
  -5   2  15      182.49      170.41     36.72 o 
  -4   2  15      496.53      455.38     35.66 o 
  -3   2  15     3295.39     3498.60    112.24 o 
  -2   2  15      374.05      376.98     24.12 o 
  -1   2  15     1120.69     1090.37     62.46 o 
   0   2  15      137.20      100.75     11.98 o 
   1   2  15     1044.82     1170.20     75.65 o 
   2   2  15     1370.61     1561.46     70.26 o 
   3   2  15     1058.02     1177.16     66.36 o 
   4   2  15       36.52       39.39     12.79 o 
   5   2  15      176.42      186.02     26.13 o 
  -5   3  15     1175.00     1369.95    104.49 o 
  -4   3  15     1216.67     1098.23     95.23 o 
  -3   3  15      150.43      128.83     14.38 o 
  -2   3  15      178.26      146.38     13.81 o 
  -1   3  15     1670.52     1693.25     71.62 o 
   0   3  15      919.44      897.94     42.72 o 
   1   3  15      305.62      342.07     18.01 o 
   2   3  15        8.80       11.01      5.13 o 
   3   3  15      363.01      423.65     49.82 o 
   4   3  15      222.02      233.62     30.75 o 
  -5   4  15        4.22       21.38     23.88 o 
  -4   4  15       69.92       73.27     22.96 o 
  -3   4  15      185.37      181.84     26.69 o 
  -2   4  15       43.46       31.38     12.21 o 
  -1   4  15     2024.65     2015.60    151.39 o 
   0   4  15        9.03       16.07      5.02 o 
   1   4  15      168.88      154.12     16.46 o 
   2   4  15      290.48      249.44     27.25 o 
   3   4  15      231.39      191.92     28.41 o 
   4   4  15       15.17        5.62     13.50 o 
  -4   5  15        0.88       27.05     25.52 o 
  -3   5  15        0.12       30.38     18.34 o 
  -2   5  15       42.31       50.53     19.85 o 
  -1   5  15        8.62       30.48     16.93 o 
   0   5  15        4.34       18.52     12.07 o 
   1   5  15      157.96      118.50     20.85 o 
   2   5  15       29.37       21.97     11.39 o 
  -6   0  16      318.21      284.56     59.86 o 
  -5   0  16      366.56      314.46     73.92 o 
  -4   0  16       17.35       35.97     27.74 o 
  -3   0  16      392.99      367.26     43.62 o 
  -2   0  16     1899.90     2084.91    154.61 o 
  -1   0  16     1373.78     1440.04    109.88 o 
   0   0  16     1298.92     1276.45     99.37 o 
   1   0  16     1273.46     1206.53     83.69 o 
   2   0  16     1917.28     2176.11    216.23 o 
   3   0  16      901.97     1020.11    113.63 o 
   4   0  16      320.63      330.64     78.88 o 
   5   0  16       14.20       20.21     13.83 o 
  -6   1  16       46.75       37.85     21.91 o 
  -5   1  16      697.80      560.22     77.80 o 
  -4   1  16     2222.61     2059.88    133.52 o 
  -3   1  16      854.86      790.85     46.39 o 
  -2   1  16        0.27       17.93      8.92 o 
  -1   1  16      762.55      697.43     50.59 o 
   0   1  16     1964.53     1989.26     88.79 o 
   1   1  16      827.45      871.28     61.54 o 
   2   1  16       49.68       41.64      7.59 o 
   3   1  16      273.19      274.32     26.28 o 
   4   1  16      295.41      333.78     36.84 o 
  -5   2  16       49.41       58.43     19.01 o 
  -4   2  16       73.40       67.27     16.89 o 
  -3   2  16      154.11      139.85     14.85 o 
  -2   2  16       28.27       23.31      7.73 o 
  -1   2  16        5.95       11.42      6.11 o 
   0   2  16      435.63      351.25     25.49 o 
   1   2  16       27.67       18.32      7.62 o 
   2   2  16       55.72       46.09      8.44 o 
   3   2  16      151.11      140.53     20.06 o 
   4   2  16       51.67       41.54      8.98 o 
  -5   3  16       38.08       39.50     30.00 o 
  -4   3  16      129.38      116.34     34.03 o 
  -3   3  16      140.07      102.61     31.64 o 
  -2   3  16      103.64      100.73     13.18 o 
  -1   3  16       19.90       15.19      5.79 o 
   0   3  16      278.37      272.28     20.45 o 
   1   3  16      424.59      411.67     31.30 o 
   2   3  16       19.17       18.82      7.96 o 
   3   3  16       77.11       78.96     13.16 o 
   4   3  16       41.17       41.77     13.77 o 
  -4   4  16        1.53       28.68     16.47 o 
  -3   4  16      315.18      313.61     52.54 o 
  -2   4  16     1172.21     1220.44    148.52 o 
  -1   4  16      381.57      359.42     39.79 o 
   0   4  16       17.10       21.06     12.34 o 
   1   4  16      274.16      245.50     44.10 o 
   2   4  16      837.48      835.03     86.34 o 
   3   4  16       84.42       74.74     17.22 o 
  -3   5  16      125.54      129.95     35.04 o 
  -2   5  16       11.69       17.04      5.90 o 
  -1   5  16      457.82      522.60     76.24 o 
   0   5  16      647.38      675.95     92.66 o 
   1   5  16      396.84      373.12     46.81 o 
  -5   1  17      197.99      149.13     50.88 o 
  -4   1  17      456.95      373.10     59.38 o 
  -3   1  17      584.75      503.90     51.13 o 
  -2   1  17       12.88       17.61     10.38 o 
  -1   1  17       39.78       33.98     13.96 o 
   0   1  17      181.52      148.54     15.32 o 
   1   1  17      194.93      231.93     27.21 o 
   2   1  17      166.31      153.10     19.55 o 
   3   1  17        2.23        6.27      6.79 o 
   4   1  17      151.39      143.55     21.09 o 
  -5   2  17      422.71      374.37     83.55 o 
  -4   2  17        7.00        7.87     13.29 o 
  -3   2  17      637.84      602.90     68.26 o 
  -2   2  17      561.49      510.87     39.45 o 
  -1   2  17      348.56      318.30     27.29 o 
   0   2  17      516.84      465.42     37.15 o 
   1   2  17       60.43       54.67     11.14 o 
   2   2  17      845.57      870.56     69.96 o 
   3   2  17     1315.71     1624.42    196.58 o 
  -4   3  17     1091.22     1026.27    204.38 o 
  -3   3  17     1356.87     1336.99    158.48 o 
  -2   3  17       19.23       21.90     14.63 o 
  -1   3  17      281.24      267.58     28.33 o 
   0   3  17     1200.94     1232.61    125.16 o 
   1   3  17      903.53      978.20     94.58 o 
   2   3  17      306.29      305.63     40.47 o 
   3   3  17       29.35       31.83     18.11 o 
  -3   4  17       65.84       42.52     48.73 o 
  -2   4  17      489.40      474.84     71.05 o 
  -1   4  17      191.87      277.84     48.33 o 
   0   4  17      194.39      201.81     38.62 o 
   1   4  17        9.54       25.05     13.96 o 
   2   4  17      127.19      125.47     28.54 o 
  -5   0  18      444.54      361.66     70.55 o 
  -4   0  18      356.41      382.90     86.97 o 
  -3   0  18      457.00      368.50     88.08 o 
  -2   0  18     1870.38     1880.00    106.09 o 
  -1   0  18     1261.68     1347.72    182.76 o 
   0   0  18       43.21       50.56     25.09 o 
   1   0  18      122.60      100.07     32.70 o 
   2   0  18      227.74      216.32     54.61 o 
   3   0  18      639.97      569.84    111.15 o 
  -4   1  18      900.34      704.11     95.86 o 
  -3   1  18     1304.38     1179.46    139.85 o 
  -2   1  18      605.65      604.40     56.36 o 
  -1   1  18      218.82      185.01     23.27 o 
   0   1  18      597.72      561.20     49.51 o 
   1   1  18      983.95      862.91    127.30 o 
   2   1  18      103.81       96.28     21.75 o 
   3   1  18       38.50       32.82     12.22 o 
  -4   2  18       62.81       65.30     39.97 o 
  -3   2  18        0.19        6.14     12.86 o 
  -2   2  18        5.63       -4.86     15.07 o 
  -1   2  18       64.15       40.05     23.62 o 
   0   2  18       56.28       37.39      8.46 o 
   1   2  18      300.80      291.17     37.84 o 
   2   2  18       17.51        6.21      8.24 o 
   3   2  18        8.43        8.76      7.96 o 
  -3   3  18       32.46       61.01     41.03 o 
  -2   3  18       13.79       43.87     26.34 o 
  -1   3  18       27.25       32.01     15.87 o 
   0   3  18      164.24      201.61     38.21 o 
   1   3  18       33.91       48.33     17.82 o 
   2   3  18       22.24       28.07     11.80 o 
  -2   4  18      766.72      741.95    123.04 o 
  -1   4  18      330.79      364.90     47.79 o 
   0   4  18       58.34       56.02     15.34 o 
  -4   1  19       69.28       48.99     17.49 o 
  -3   1  19      666.36      608.77     83.27 o 
  -2   1  19      299.42      316.35     51.13 o 
  -1   1  19       38.55       64.16     17.38 o 
   0   1  19      175.02      158.32     32.44 o 
   1   1  19      408.22      380.14     57.94 o 
   2   1  19      381.74      330.76     43.15 o 
  -3   2  19       47.13       47.96     31.35 o 
  -2   2  19      459.72      476.18    105.13 o 
  -1   2  19     1267.64     1121.67    182.51 o 
   0   2  19      860.23      781.53    149.65 o 
   1   2  19       23.12       27.34     12.42 o 
   2   2  19       66.09       53.96     18.52 o 
  -2   3  19      523.85      495.29     95.45 o 
  -1   3  19       67.54       60.53     26.63 o 
   0   3  19      320.27      292.41     74.50 o 
  -2   0  20       56.03       36.94     23.07 o 
  -1   0  20      583.02      566.57     91.45 o 
   0   0  20      631.04      577.50     88.71 o 
   1   0  20      500.56      492.79     81.77 o 
  -2   1  20     1810.90     1723.48    133.69 o 
  -1   1  20       52.18       35.29     16.61 o 
   0   1  20       13.73        7.62     13.97 o 
                                                 
